# Supplementary material for: CXCL3 promotes liver cancer progression by modulating the tumor microenvironment via the PI3K/AKT/mTOR pathway
Source: PLoS One. 2025 Nov 19;20(11):e0334639. doi: 10.1371/journal.pone.0334639 (PMC12629499; doi:10.1371/journal.pone.0334639)
Supplement: S1 File — (ZIP) [file pone.0334639.s001.zip]

Archive with 4 entries (3 files):
- STR analysis/
- STR analysis/STR BEL-7402.pdf
- STR analysis/STR HEPG2.pdf
- STR analysis/STR SMMC-7721.pdf
