# Supplementary material for: CXCL3 promotes liver cancer progression by modulating the tumor microenvironment via the PI3K/AKT/mTOR pathway
Source: PLoS One. 2025 Nov 19;20(11):e0334639. doi: 10.1371/journal.pone.0334639 (PMC12629499; doi:10.1371/journal.pone.0334639)
Supplement: S3 Dataset — (ZIP) [file pone.0334639.s003.zip]

Archive with 4 entries (3 files):
- dataset/
- dataset/data.xlsx
- dataset/Fig1E--TCGA-LIHC.star_tpm.tsv
- dataset/Figure 1.xlsx
