# Supplementary material for: CXCL3 promotes liver cancer progression by modulating the tumor microenvironment via the PI3K/AKT/mTOR pathway
Source: PLoS One. 2025 Nov 19;20(11):e0334639. doi: 10.1371/journal.pone.0334639 (PMC12629499; doi:10.1371/journal.pone.0334639)
Supplement: S3 Dataset — (ZIP) [file pone.0334639.s003.zip › dataset/data.xlsx]

## Sheet: Sheet1
Figure 3a
Bel-7402	0	0.697	0.7	0.703	0.687	0.703	0.748	0.733	0.762	0.662
	2	0.72	0.782	0.748	0.842	0.818	0.767	0.859	0.823	0.713
	5	0.811	0.824	0.834	0.867	0.88	0.947	0.941	0.891	0.778
	10	0.709	0.751	0.871	0.956	0.991	0.938	0.914	0.991	0.875
	20	1.008	1.012	1.05	1.036	1.098	1.145	1.016	0.999	0.967
	30	0.827	0.996	0.973	1.092	1.098	1.066	1.016	1.042	0.98
SMMC-7721	0	0.514	0.508	0.513	0.506	0.512	0.509	0.511	0.505	0.503	0.508
	2	0.549	0.555	0.552	0.563	0.546	0.552	0.561	0.564	0.552	0.563
	5	0.649	0.652	0.661	0.652	0.665	0.657	0.655	0.664	0.668	0.658
	10	0.753	0.757	0.763	0.754	0.753	0.759	0.757	0.752	0.752	0.749
	20	0.862	0.859	0.865	0.852	0.865	0.859	0.849	0.858	0.862	0.859
	30	0.673	0.665	0.672	0.669	0.674	0.663	0.668	0.672	0.671	0.666
HepG2	0	0.706	0.713	0.712	0.708	0.714	0.713	0.707	0.713	0.705	0.709
	2	0.763	0.775	0.773	0.769	0.771	0.774	0.768	0.772	0.773	0.769
	5	0.839	0.841	0.834	0.844	0.838	0.841	0.842	0.847	0.835	0.832
	10	0.966	0.973	0.975	0.968	0.973	0.963	0.968	0.956	0.974	0.972
	20	0.849	0.857	0.864	0.853	0.858	0.854	0.855	0.847	0.856	0.863
	30	0.772	0.767	0.775	0.769	0.772	0.768	0.769	0.774	0.771	0.767
Figure 3b
Bel-7402
CXCL3
0ng/ml	蓝色	红色	红/蓝		阳性结合率（EdU positive rate of Bel-7402 cells (%)）
	191	650	0.293846		29.38	31.26	28.59	29.4	28.2	29.366
5ng/ml	蓝色	红色	红/蓝
	241	634	0.380126		38.01	37.58	39.01	37.85	37.8	38.05
10ng/ml	蓝色	红色	红/蓝
	382	899	0.424917		42.49	40.68	43.22	41.94	44.21	42.508
Figure 3c
HepG2
CXCL3
					阳性结合率（ EdU positive rate of HepG2 cells(%)
0ng/ml	蓝色	红色	红/蓝
	392	84	0.214286		21.43	22.57	22.34	20.56	20.39	21.458
5ng/ml	蓝色	红色	红/蓝
	633	165	0.260664		26.06	25.38	27.08	26.14	25.59	26.05
10ng/ml	蓝色	红色	红/蓝
	407	134	0.329238		32.92	34.18	33.56	31.89	31.67	32.844
Figure 3d
SMMC-7721
CXCL3
0ng/ml	红	蓝	红/蓝		阳性结合率（EdU positive rate of SMMC-7721 cells(%)）
	90	332	0.271084		27.11	28.15	26.23	27.49	26.83	27.162
5ng/ml	红	蓝	红/蓝
	108	312	0.346154		34.61	35.27	33.56	35.01	34.87	34.664
20ng/ml	红	蓝	红/蓝
	159	342	0.464912		46.49	47.38	45.79	45.19	47.59	46.488
Figure 3e
BEL-7402
0	65	73	80	70	52	68
2	126	150	112	133	121	128.4
5	197	203	213	173	206	198.4
10	149	134	157	154	164	151.6
20	102	111	122	96	84	103
30	86	76	105	83	82	86.4
Figure 3f
HepG2
0	411	403	407	451	431	420.6
2	456	497	489	477	481	480
5	522	526	548	511	521	525.6
10	687	700	698	648	679	682.4
20	934	917	945	923	921	928
30	820	804	811	833	825	818.6
Figure 3g
SMMC-7721
0	142	147	145	156	137	145.4
2	169	188	145	160	188	170
5	295	322	304	276	278	295
10	349	355	334	342	385	353
20	264	245	287	245	276	263.4
30	232	230	256	211	238	233.4
Figure 4b
Bel-7402								HepG2								SMMC-7721
	BEL-N(新）	BEL-A（新）	Bel-T	Bel-a	Bel-b	Bel-c			HepG2-N	HepG2-A	HepG 2T	HepG 2sha					SMMC-N	SMMC-A	SMMC-T	SMMC-a	SMMC-b	SMMC-c
	16.6689	15.1716	21.3204	18.7607	16.8697	16.2423			22.1031	24.4484	13.9755	13.8069					23.2484	18.7455	17.9777	16.1967	23.8807	19.6476
	16.6494	15.0176	21.3643	18.9976	16.8917	16.1669			23.035	24.5648	13.9419	13.7669					23.2458	18.6606	17.7944	16.2012	23.6983	19.3937
actin	16.583	14.948	21.5816	18.7322	16.766	16.0372		actin	22.5691	24.5066	13.9831	13.7059				actin	23.2471	18.7031	17.8335	16.115	23.2075	19.2605
	27.7383	24.3539	31.1203	30.1825	29.8316	27.1609			28.0023	26.5659	20.8174	22.004					31.2732	26.1209	27.151	26.1984	31.1242	31.2927
	28.1408	24.1586	31.1993	30.164	30.3294	27.3061			27.7956	26.7453	20.8487	22.1433					31.8414	25.9378	27.3734	26.3171	30.7043	31.2224
CXCL3	28.0169	24.0631	31.1203	29.7181	29.4185	27.5938		CXCL3	27.8989	26.6556	21.0507	22.1037				CXCL3	31.5573	26.0294	27.1286	26.1351	30.8727	31.0882
DCT	11.0694	9.1823	9.7999	11.4218	12.9619	10.9186		DCT	5.8992	2.1175	6.8419	8.1971				DCT	8.0248	7.3754	9.1733	10.0017	7.2435	11.6451
	11.4914	9.141	9.835	11.1664	13.4377	11.1392			4.7606	2.1805	6.9068	8.3764					8.5956	7.2772	9.579	10.1159	7.006	11.8287
	11.4339	9.1151	9.5387	10.9859	12.6525	11.5566			5.3299	2.149	7.0676	8.3978					8.3102	7.3263	9.2951	10.0201	7.6652	11.8277
MEAN	11.3316	9.14613	9.72453	11.1914	13.0174	11.2048		均值	5.3299	2.149	6.93877	8.32377				均值	8.3102	7.3263	9.34913	10.0459	7.3049	11.7672
DDCT	-0.262167	-1.8871	0.0753667	1.6219	3.162	1.1187		DDCT	0.5693	-3.7817	-0.0968667	1.3552				DDCT	-0.2854	-0.6494	-0.175833	0.8284	-1.9298	2.4718
	0.159833	-2.3504	0.110467	1.3314	3.6027	1.3042			-0.5693	-2.5801	-0.0319667	1.4696					0.2854	-1.3184	0.229867	0.5369	-2.573	2.2497
	0.102333	-2.3188	-0.185833	1.4472	3.1138	2.0179			0	-3.1809	0.128833	1.3302					0	-0.9839	-0.0540333	0.725	-1.6299	2.5326
2^-DDCT	1.19928	3.69891	0.949101	0.324907	0.111723	0.460509		2^-DDCT	0.673944	13.7532	1.06945	0.390881	0.940881	0.819448		2^-DDCT	1.21875	1.56852	1.12962	0.563153	3.81002	0.180266
	0.895128	5.09966	0.926288	0.397382	0.082315	0.404946			1.4838	5.97981	1.0224	0.361082	1.01108	0.782405			0.820514	2.49389	0.852714	0.68925	5.95046	0.210268
	0.931525	4.98917	1.13747	0.366732	0.115519	0.246917			1	9.06873	0.914571	0.397713	0.967713	0.834571			1	1.9778	1.03816	0.604997	3.09492	0.172827
Figure 4c
						减空白							统计用
hepG2	N	A		shT	sha		hepG2	N	A		shT	sha		hepG2	N	A		shT	sha
	0.741	1.332		0.716	0.334			0.664	1.255		0.639	0.257			1.07332	2.25491		1.02334	0.259603
	0.752	1.325		0.76	0.345			0.675	1.248		0.683	0.268			1.09531	2.24092		1.11131	0.281596
	0.784	1.338		0.739	0.339			0.707	1.261		0.662	0.262			1.15929	2.26691		1.06932	0.2696
	0.767	1.327		0.721	0.324			0.69	1.25		0.644	0.247			1.1253	2.24491		1.03333	0.23961
	0.753	1.318		0.738	0.341			0.676	1.241		0.661	0.264			1.09731	2.22692		1.06732	0.273598
	0.748	1.309		0.742	0.354			0.671	1.232		0.665	0.277			1.08732	2.20893		1.07532	0.299589
						减空白							统计用
Bel-7402	N	A		shT	shb		Bel-7402	N	A		shT	shb		Bel-7402	N	A		shT	shb
	0.679	1.179		0.779	0.379			0.602	1.102		0.6	0.302			0.949364	1.94902		0.945365	0.349572
	0.683	1.183		0.783	0.381			0.606	1.106		0.604	0.304			0.957361	1.95701		0.953362	0.353571
	0.664	1.164		0.764	0.356			0.587	1.087		0.585	0.279			0.919374	1.91903		0.915376	0.303588
	0.693	1.193		0.793	0.374			0.616	1.116		0.614	0.297			0.977354	1.97701		0.973355	0.339575
	0.655	1.155		0.755	0.348			0.578	1.078		0.576	0.271			0.90138	1.90103		0.897382	0.287594
	0.659	1.146		0.783	0.353			0.582	1.069		0.604	0.276			0.909378	1.88304		0.953362	0.29759
													统计用
smmc-7721	N	A		shT	shc		smmc-7721	N	A		shT	shc		smmc-7721	N	A		shT	shc
	0.951	1.363		0.823	0.482			0.874	1.286		0.746	0.405			1.49317	2.31689		1.23726	0.555501
	0.944	1.407		0.802	0.461			0.867	1.33		0.725	0.384			1.47918	2.40486		1.19528	0.513515
	0.931	1.407		0.847	0.458			0.854	1.33		0.77	0.381			1.45319	2.40486		1.28525	0.507517
	0.909	1.395		0.833	0.479			0.832	1.318		0.756	0.402			1.4092	2.38087		1.25726	0.549503
	0.932	1.384		0.839	0.464			0.855	1.307		0.762	0.387			1.45519	2.35887		1.26925	0.519513
	0.922	1.375		0.811	0.494			0.845	1.298		0.734	0.417			1.43519	2.34088		1.21327	0.579492
Figure 4d
Bel-7402			HepG2			SMMC-7721
N	A		N	A		N	A
0.567	0.697		0.769	0.903		0.874	1.23
0.573	0.689		0.798	0.94		0.946	1.277
0.565	0.695		0.809	0.943		0.925	1.253
0.562	0.711		0.796	0.888		0.954	1.15
0.558	0.736		0.789	0.867		0.976	1.156
0.564	0.736		0.762	0.934		0.995	1.165
0.557	0.699		0.779	0.901		0.939	1.173
0.562	0.708		0.754	0.87		0.808	1.109
0.563	0.688		0.776	0.891		0.885	1.106
0.559	0.721		0.8	0.864		0.928	1.199
0.557	0.684		0.76	0.874		0.895	1.2
Figure 4e
							阳性结合率（The rate of EdU positive cells (%)）
BEL-7402
	A	0.4029		270	670		A	40.29	41.24	39.56	39.17	41.18	40.288
	N	0.346		206	595		N	34.6	35.32	34.16	33.97	35.17	34.644
Figure 4f
HEPG2
	A	0.51		154	300		A	51.04	51.39	50.34	50.78	52.05	51.12
	N	0.43		121	283		N	43.01	42.59	43.89	42.11	43.42	43.004
Figure 4g
SMMC7721
	A	0.41		121	298		A	41.33	42.58	40.77	41.79	40.95	41.484
	N	0.37		132	354		N	37.01	36.09	36.38	38.04	37.77	37.058
Figure 4h
	Mock					Overexpression
Bel-7402	93	100	87	95	89	119	131	123	108	116
HepG2	146	145	139	156	143	176	181	167	194	163
SMMC-7721	142	146	150	139	136	160	165	165	154	159
Figure 4i
裸鼠重量（g）
MOCK	1.146	1.203	0.826	0.796	0.664	0.724	0.543	0.479
Overexpression	1.548	1.659	1.301	1.114	1.003	0.998	0.914	0.776
Figure 4j
	Mock					Overexpression
Bel-7402	154	163	148	153	154.5	219	217	211	232	219.75
HepG2	146	145	139	156	143	176	181	167	194	163
SMMC-7721	142	146	150	139	136	160	165	165	154	159
Figure 4k
Bel-7402	Mock					Overexpression
24h	14.6	14.9	15.2	13.9	14.1	21.2	22.3	22.4	20.2	19.8
48h	34.2	35.5	33.5	34.1	33.9	45.8	46.9	44.6	46.1	44.9
Figure 4l
HepG2	Mock					Overexpression
24h	15.6	15.1	14.7	16.2	16.5	36.5	37.7	35.2	35.6	37.4
48h	29.7	31.2	28.1	28.7	31.8	53.7	54.6	52.8	52.8	54.3
Figure 4m
SMMC-7721	Mock					Overexpression
24h	12.7	13.1	12.5	11.9	13.5	27.5	29.8	28.1	26.5	25.7
48h	35.3	35.8	34.8	34.9	35.9	63.1	61.7	62.2	64.2	64.2
Figure 5a
Bel-7402
sh-Mock			sh-CXCL3-a			sh-CXCL3-b			sh-CXCL3-c
0.949101	0.926288	1.13747	0.984935	0.998961	0.961128	0.111723	0.082315	0.115519	0.989451	0.962795	0.959065
HepG2
sh-Mock			sh-CXCL3-a			sh-CXCL3-b			sh-CXCL3-c
1.06945	1.02241	0.914571	0.390881	0.361082	0.397713	0.940881	1.01108	0.967713	0.819448	0.782405	0.834571
SMMC-7721
sh-Mock			sh-CXCL3-a			sh-CXCL3-b			sh-CXCL3-c
1.12962	0.852714	1.03816	0.180266	0.210268	0.172827	3.81002	4.95045	3.09491	1.12631	1.3785	1.20999
Figure 5c
Bel-7402		HepG2		SMMC-7721
sh-NC	sh-CXCL3	sh-NC	sh-CXCL3	sh-NC	sh-CXCL3
0.945365	0.349572	1.02334	0.259603	1.23726	0.555501
0.953362	0.353571	1.11131	0.281596	1.19528	0.513515
0.915376	0.303588	1.06932	0.2696	1.28525	0.507517
0.973355	0.339575	1.03333	0.23961	1.25726	0.549503
0.897382	0.287594	1.06732	0.273598	1.26925	0.519513
0.953362	0.29759	1.07532	0.299589	1.21327	0.579492
Figure 5d
	sh-NC										sh-CXCL3
Bel-7402	0.594	0.602	0.548	0.589	0.556	0.535	0.554	0.542	0.521	0.556	0.43	0.428	0.427	0.426	0.426	0.425	0.425	0.424	0.422	0.422
HepG2	0.968	0.965	0.985	0.99	0.929	0.96	0.999	0.991	0.98	0.978	0.84	0.846	0.814	0.835	0.831	0.881	0.867	0.848	0.849	0.819
SMMC-7721	0.752	0.761	0.775	0.784	0.746	0.757	0.789	0.742	0.759	0.763	0.636	0.643	0.604	0.621	0.629	0.626	0.613	0.638	0.658	0.652
Figure 5e
Bel-7402					阳性结合率（The rate of EdU positive cells (%)）
b	0.22	HP2-T+E-2	199	904	sh-CXCL3	22.02	21.65	22.25	21.08	23.13	22.026
T	0.282	HP2-T+E-5	321	1140	sh-NC	28.21	27.96	28.75	27.92	28.55	28.278
Figure 5f
HepG2
a	0.3	HP2-a+D-3	130	424	sh-CXCL3	30.12	29.89	29.33	31.04	30.45	30.166
T	0.38	HP2-a+D-1	151	388	sh-NC	38.22	39.12	39.77	37.11	37.26	38.296
Figure 5g
SMMC-7721
C	0.24	SHC-4	193	796	sh-CXCL3	24.03	24.36	25.17	23.29	23.23	24.016
T	0.29	SHT-4	282	970	sh-NC	29.32	30.12	28.75	29.05	29.44	29.336
Figure 5h
	Sh-NC					Sh-CXCL3
Bel-7402	92	101	89	85	99	78	85	74	82	76
HepG2	136	140	132	129	144	116	121	127	105	113
SMMC-7721	139	143	134	145	136	105	111	103	107	100
Figure 5i
	Sh-NC					Sh-CXCL3
Bel-7402	156	165	149	152	155.5	92	86	94	99	92.75
HepG2	252	243	267	245	251.75	176	173	168	185	175.5
SMMC-7721	194	188	182	209	193.25	125	127	130	119	125.25
Figure 5j
Bel-7402	sh-NC					sh-CXCL3
24h	31.6	30.9	31.5	32.2	31.1	19.1	19.7	18.9	19.4	18.7
48h	63.2	58.8	54.2	57.7	59	32.9	33.2	31.8	32.8	33.8
Figure 5k
HepG2	sh-NC					sh-CXCL3
24h	31.6	30.9	31.5	32.2	31.1	19.1	19.7	18.9	19.4	18.7
48h	63.2	58.8	54.2	57.7	59	32.9	33.2	31.8	32.8	33.8
Figure 5l
SMMC-7721	sh-NC					Sh-CXCL3
24h	29.9	31.2	28.7	30.5	29.2	17.3	18.1	16.9	17.5	16.6
48h	44.1	45.1	43.9	42.7	45.1	33.2	32.8	32.5	34.1	33.1
Figure 6b
	LX-2N	LX-2A
	14.0589	13.9766
	14.035	13.797
actin	14.0404	13.8756
	21.6761	21.2483
	21.5765	21.3117
CXCL3	21.6149	20.8733
DCT	7.6172	7.2717
	7.5415	7.5147
	7.5745	6.9977
均值	7.57773	7.26137
DDCT	0.0394667	-0.3455
	-0.0362333	-0.0268
	-0.00323333	-0.5768
2^-DDCT	0.973015	1.27059
	1.02543	1.01875
	1.00224	1.49154
Figure 6c
LX 2	N	A
	0.045677	0.449537
	0.051675	0.465532
	0.065671	0.477528
	0.077666	0.485525
	0.063671	0.447538
	0.03768	0.453536
Figure 6d
Bel-7402
A	0	20	40	60	80	100	N	0	20	40	60	80	100
	0.634	0.983	1.272	1.683	1.838	1.656		0.458	0.696	0.996	1.223	1.493	1.234
	0.641	0.981	1.333	1.675	1.844	1.675		0.463	0.702	0.983	1.232	1.506	1.218
	0.643	0.977	1.231	1.673	1.835	1.673		0.464	0.694	0.991	1.225	1.497	1.222
	0.644	0.985	1.227	1.667	1.841	1.657		0.471	0.704	0.968	1.231	1.503	1.218
	0.635	0.975	1.233	1.679	1.837	1.666		0.467	0.711	0.977	1.242	1.498	1.233
	0.628	0.978	1.278	1.682	1.84	1.662		0.464	0.713	0.985	1.238	1.499	1.214
	0.631	0.983	1.334	1.673	1.839	1.658		0.471	0.695	0.996	1.228	1.495	1.228
	0.629	0.991	.1.338	1.671	1.842	1.657		0.458	0.683	0.979	1.225	1.502	1.214
	0.639	0.976	1.243	1.672	1.837	1.666		0.466	0.701	0.992	1.241	1.493	1.225
	0.641	0.985	1.198	1.674	1.835	1.673		0.468	0.699	0.983	1.227	1.501	1.228
	0.638	0.992	1.073	1.669	1.84	1.672		0.453	0.704	0.999	1.236	1.498	1.216
	0.629	0.987	1.222	1.674	1.839	1.658		0.471	0.691	0.996	1.234	1.513	1.224
	0.635	0.993	1.315	1.673	1.837	1.664		0.469	0.702	0.985	1.227	1.495	1.219
	0.641	0.995	1.279	1.681	1.843	1.653		0.472	0.698	0.986	1.236	1.494	1.223
	0.63	0.988	1.305	1.677	1.837	1.658		0.468	0.71	0.994	1.226	1.498	1.221
HepG2
A	0	20	40	60	80	100	N	0	20	40	60	80	100
	0.482	0.584	0.622	0.782	0.831	1.106		0.431	0.477	0.536	0.607	0.642	0.734
	0.467	0.58	0.624	0.787	0.826	1.111		0.433	0.483	0.529	0.604	0.639	0.721
	0.475	0.579	0.633	0.783	0.834	1.093		0.424	0.472	0.532	0.602	0.641	0.738
	0.468	0.572	0.629	0.781	0.824	1.104		0.435	0.484	0.526	0.606	0.637	0.726
	0.463	0.586	0.634	0.784	0.835	1.098		0.423	0.482	0.538	0.599	0.636	0.736
	0.472	0.573	0.627	0.785	0.829	1.113		0.431	0.471	0.545	0.598	0.647	0.724
	0.482	0.584	0.638	0.784	0.825	1.08		0.42	0.482	0.537	0.604	0.645	0.738
	0.461	0.575	0.624	0.778	0.836	1.095		0.421	0.492	0.536	0.599	0.647	0.728
	0.472	0.584	0.647	0.783	0.827	1.097		0.43	0.475	0.535	0.605	0.639	0.736
	0.482	0.574	0.637	0.779	0.829	1.104		0.423	0.491	0.538	0.597	0.641	0.727
	0.476	0.572	0.628	0.785	0.834	1.093		0.432	0.487	0.547	0.596	0.645	0.735
	0.462	0.558	0.633	0.784	0.827	1.096		0.426	0.49	0.531	0.601	0.639	0.738
	0.473	0.576	0.657	0.782	0.829	1.084		0.434	0.498	0.556	0.602	0.645	0.729
	0.462	0.566	0.628	0.785	0.828	1.108		0.423	0.474	0.548	0.605	0.637	0.741
	0.485	0.575	0.647	0.783	0.835	1.108		0.421	0.477	0.543	0.601	0.642	0.739
SMMC-7721
A	0	20	40	60	80	100	N	0	20	40	60	80	100
	0.371	0.51	0.741	0.921	1.128	0.775		0.246	0.338	0.597	0.686	0.831	0.543
	0.396	0.499	0.735	0.918	1.142	0.763		0.299	0.321	0.594	0.691	0.822	0.551
	0.368	0.502	0.744	0.923	1.112	0.777		0.262	0.342	0.588	0.699	0.824	0.538
	0.368	0.508	0.728	0.933	1.135	0.754		0.249	0.333	0.591	0.681	0.82	0.548
	0.345	0.515	0.734	0.928	1.121	0.763		0.212	0.322	0.598	0.691	0.834	0.553
	0.392	0.491	0.739	0.934	1.113	0.761		0.247	0.342	0.587	0.685	0.825	0.539
	0.397	0.498	0.742	0.925	1.133	0.758		0.292	0.312	0.593	0.682	0.817	0.54
	0.402	0.514	0.744	0.927	1.115	0.763		0.262	0.325	0.594	0.693	0.818	0.537
	0.352	0.487	0.734	0.934	1.123	0.771		0.242	0.338	0.591	0.697	0.821	0.542
	0.37	0.507	0.738	0.927	1.125	0.757		0.213	0.339	0.596	0.683	0.819	0.539
	0.387	0.503	0.743	0.922	1.123	0.759		0.246	0.328	0.587	0.685	0.831	0.544
	0.377	0.489	0.735	0.934	1.122	0.763		0.299	0.331	0.586	0.691	0.827	0.546
	0.373	0.513	0.733	0.937	1.117	0.768		0.263	0.335	0.594	0.695	0.836	0.537
	0.358	0.518	0.739	0.928	1.112	0.773		0.241	0.343	0.596	0.687	0.834	0.544
	0.369	0.504	0.742	0.933	1.128	0.759		0.212	0.336	0.594	0.685	0.827	0.549
Figure 6e
Bel-7402
Lx2 A	0		470	465	481	466	470.5
	20		542	549	539	540	542.5
	40		625	633	616	627	625.25
	60		709	704	719	699	707.75
	80		798	807	789	796	797.5
Lx2 N	0		360	366	357	361	361
	20		432	440	427	431	432.5
	40		551	560	545	550	551.5
	60		598	600	587	625	602.5
	80		628	640	618	624	627.5
Figure 6f
HepG2
Lx2 A	0		99	103	91	106	99.75
	20		126	132	123	125	126.5
	40		158	163	151	161	158.25
	60		207	211	201	212	207.75
	80		294	295	289	300	294.5
Lx2 N	0		66	73	60	68	66.75
	20		93	100	89	91	93.25
	40		128	132	123	131	128.5
	60		145	154	138	144	145.25
	80		178	187	169	175	177.25
Figure 6g
SMMC-7721
Lx2 A	0		119	121	113	124	119.25
	20		156	156	148	164	156
	40		184	187	193	172	184
	60		270	273	268	269	270
	80		338	331	347	336	338
Lx2 N	0		83	79	86	88	84
	20		110	121	109	101	110.25
	40		137	147	129	135	137
	60		165	160	159	178	165.5
	80		212	218	205	215	212.5
Figure 7a
Bel-7402	0	5	10	20	30	0	5	10	20	30	0	5	10	20	30	0	5	10	20	30	0	5	10	20	30
β-actin	265	260	258	250	242	386	382	361	357	366	378	370	354	351	358	368	359	346	344	352	356	348	337	336	343
PI3K	197	304	384	551	412	182	261	313	424	351	170	249	305	414	341	193	294	361	512	420	176	285	358	504	401
p-PI3K	194	327	462	668	357	208	351	508	758	380	189	311	450	607	338	217	367	546	778	389	212	356	513	703	368
Akt	101	285	366	390	329	106	324	426	465	384	105	317	416	455	378	99	309	405	442	371	93	294	391	424	353
p-Akt	71	210	428	527	293	83	237	508	681	368	81	232	495	662	360	79	228	483	640	351	78	221	468	612	339
mTOR	86	207	260	362	270	141	297	370	470	326	142	291	354	430	311	136	288	348	400	306	131	280	340	485	299
p-mTOR	121	207	400	455	390	121	211	473	494	455	121	206	467	580	449	121	204	454	500	445	118	201	445	585	434
HepG2	0	5	10	20	30	0	5	10	20	30	0	5	10	20	30	0	5	10	20	30	0	5	10	20	30
β-actin	226	235	239	253	235	350	351	362	355	357	345	322	354	332	321	332	322	337	340	323	255	259	265	270	263
PI3K	318	343	450	420	309	219	247	313	305	211	204	240	300	294	210	246	294	384	380	280	217	253	313	302	214
p-PI3K	179	355	466	435	314	197	364	484	442	309	181	364	479	438	318	192	411	593	514	348	220	446	685	576	364
Akt	272	343	488	449	298	279	356	506	464	312	249	315	412	391	276	273	343	505	458	303	260	323	447	417	280
p-Akt	137	313	450	355	224	139	316	421	340	217	177	446	530	385	229	164	407	528	384	227	152	350	449	351	219
mTOR	153	313	489	371	343	159	337	562	384	353	162	315	499	386	361	143	296	442	339	319	158	337	578	389	355
p-mTOR	66	308	477	413	235	72	350	481	418	234	77	371	519	439	242	72	355	482	418	234	72	358	489	425	234
SMMC-7721	0	5	10	20	30	0	5	10	20	30	0	5	10	20	30	0	5	10	20	30	0	5	10	20	30
β-actin	402	409	406	395	369	407	409	406	392	370	497	479	460	443	402	436	444	427	406	375	338	348	330	312	283
PI3K	301	387	471	569	530	343	444	550	686	657	376	485	633	759	699	315	393	489	583	541	322	435	544	683	634
p-PI3K	136	268	421	578	464	149	301	491	793	560	159	321	527	931	615	146	292	484	695	491	159	353	533	830	567
Akt	137	365	489	545	456	111	307	394	416	362	144	370	496	541	465	97	272	346	376	335	161	408	555	607	511
p-Akt	116	190	305	468	445	135	222	374	669	611	125	209	344	613	568	111	193	295	470	444	126	214	359	614	568
mTOR	139	292	461	534	469	193	378	638	740	646	177	359	596	696	602	196	334	526	606	529	176	332	555	648	566
p-mTOR	64	243	472	658	531	86	242	470	699	518	94	263	526	804	579	82	230	449	579	441	87	255	494	724	532
Figure 7b
	DMSO							Torin 1
bel-7402	0	2	5	10	20	30		0	2	5	10	20	30
	0.334	0.361	0.391	0.36	0.462	0.414		0.331	0.317	0.291	0.2543	0.251	0.263
	0.326	0.358	0.389	0.355	0.461	0.409		0.322	0.316	0.287	0.263	0.243	0.261
	0.324	0.357	0.384	0.354	0.459	0.407		0.321	0.314	0.286	0.261	0.243	0.259
	0.322	0.354	0.378	0.353	0.458	0.404		0.32	0.313	0.285	0.252	0.242	0.259
	0.321	0.352	0.377	0.346	0.454	0.398		0.317	0.313	0.277	0.248	0.239	0.258
	0.318	0.35	0.375	0.345	0.453	0.397		0.316	0.309	0.273	0.247	0.237	0.251
	0.314	0.348	0.372	0.337	0.451	0.395		0.312	0.308	0.269	0.237	0.233	0.248
	0.313	0.341	0.369	0.331	0.449	0.392		0.31	0.302	0.264	0.236	0.229	0.247
HepG2	DMSO							Torin 1
	0	2	5	10	20	30		0	2	5	10	20	30
	0.462	0.623	0.67	0.699	0.699	0.593		0.451	0.431	0.378	0.344	0.385	0.389
	0.455	0.611	0.654	0.693	0.687	0.591		0.445	0.429	0.399	0.341	0.379	0.387
	0.453	0.644	0.662	0.689	0.681	0.589		0.442	0.415	0.401	0.34	0.378	0.385
	0.452	0.592	0.619	0.684	0.676	0.586		0.441	0.409	0.379	0.336	0.375	0.382
	0.448	0.587	0.683	0.672	0.672	0.583		0.437	0.411	0.389	0.332	0.366	0.378
	0.44	0.6	0.655	0.664	0.665	0.579		0.429	0.418	0.4	0.327	0.363	0.381
SMMC-7721	DMSO							Torin 1
	0	2	5	10	20	30		0	2	5	10	20	30
	0.452	0.446	0.438	0.493	0.522	0.474		0.433	0.359	0.308	0.294	0.307	0.305
	0.449	0.437	0.434	0.479	0.521	0.465		0.421	0.336	0.307	0.292	0.297	0.304
	0.447	0.431	0.432	0.473	0.518	0.463		0.414	0.354	0.306	0.289	0.295	0.303
	0.444	0.428	0.43	0.472	0.517	0.456		0.438	0.349	0.306	0.286	0.294	0.301
	0.443	0.425	0.422	0.472	0.511	0.451		0.409	0.318	0.302	0.285	0.293	0.3
	0.44	0.416	0.42	0.466	0.507	0.449		0.422	0.326	0.301	0.281	0.293	0.298
Figure 7c	inhibitory proliferation rate of Bel-7402							inhibitory proliferation rate of HepG2							inhibitory proliferation rate of SMMC-7721
	0	2	5	10	20	30		0	2	5	10	20	30		0	2	5	10	20	30
	0.898204	12.1884	25.5754	29.3611	45.671	36.4734		2.38095	30.8186	43.5821	50.7868	44.9213	34.4013		4.20354	19.5067	29.6804	40.3651	41.1877	35.654
	1.22699	11.7318	26.2211	25.9155	47.2885	36.1858		2.1978	29.7872	38.9908	50.7937	44.8326	34.5178		6.23608	23.1121	29.2627	39.0397	42.9942	34.6237
	0.925926	12.0448	25.5208	26.2712	47.0588	36.3636		2.42826	35.559	39.426	50.6531	44.4934	34.635		7.38255	17.8654	29.1667	38.9006	43.0502	34.5572
	0.621118	11.5819	24.6032	28.6119	47.1616	35.8911		2.43363	30.9122	38.7722	50.8772	44.5266	34.8123		1.35135	18.4579	28.8372	39.4068	43.1335	33.9912
	1.24611	11.0795	26.5252	28.3237	47.3568	35.1759		2.45536	29.983	43.0454	50.5952	45.5357	35.163		7.67494	25.1765	28.436	39.6186	42.6614	33.4812
	0.628931	11.7143	27.2	28.4058	47.6821	36.7758		2.5	30.3333	38.9313	50.753	45.4135	34.1969		4.09091	21.6346	28.3333	39.6996	42.2091	33.6303
	0.636943	11.4943	27.6882	29.6736	48.337	37.2152
	0.958466	11.437	28.4553	28.7009	48.9978	36.9898
	0.892836	11.659	26.4736	28.158	47.4442	36.3838
Figure 7e&f
SMMC-7721
	0						2						5						10						20						30
DMSO	152	142	139	165	161	151.8	180	197	167	175	178	179.4	297	325	275	285	300	296.4	359	380	350	366	352	361.4	270	280	250	283	265	269.6	243	224	232	255	262	243.2
Torin 1	127	122	119	138	134	128	131	145	133	139	129	135.4	179	200	167	159	189	178.8	203	211	230	189	184	203.4	163	173	183	163	173	171	200	200	190	215	180	197
inhibitory rate(%)	16.4474	14.0845	14.3885	16.3636	16.7702	15.6108	27.2222	26.3959	20.3593	20.5714	27.5281	24.4154	39.7306	38.4615	39.2727	44.2105	37	39.7351	43.454	44.4737	34.2857	48.3607	47.7273	43.6603	39.6296	38.2143	26.8	42.4028	34.717	36.3527	32.9218	22.7679	21.1207	36.0784	33.9695	29.3717
bel-7402
	0						2						5												20						30
DMSO	77	75	83	64	87	77.2	126	129	132	126	115	125.6	193	200	206	180	196	195	158	158	145	170	160	158.2	118	116	116	110	116	115.2	86	76	94	90	83	85.8
Torin 1	60	68	72	53	63	63.2	85	87	95	75	78	84	106	105	118	105	98	106.4	97	95	86	107	101	97.2	77	74	90	88	75	80.8	62	65	70	51	64	62.4
inhibitory rate(%)	22.0779	9.33333	13.253	17.1875	27.5862	17.8876	32.5397	32.5581	28.0303	40.4762	32.1739	33.1556	45.0777	47.5	42.7184	41.6667	50	45.3926	38.6076	39.8734	40.6897	37.0588	36.875	38.6209	34.7458	36.2069	22.4138	20	35.3448	29.7423	27.907	14.4737	25.5319	43.3333	22.8916	26.8275
HepG2
	0						2						5						10						20						30
DMSO	184	190	195	164	185	183.6	257	267	247	255	260	257.2	337	350	327	320	347	336.2	457	478	430	467	455	457.4	605	620	597	608	596	605.2	464	480	445	460	472	464.2
Torin 1	154	160	160	145	155	154.8	199	200	209	189	196	198.6	235	257	215	237	230	234.8	297	310	289	304	285	297	322	337	307	327	320	322.6	265	275	255	270	260	265
inhibitory rate(%)	16.3043	15.7895	17.9487	11.5854	16.2162	15.5688	22.5681	25.0936	15.3846	25.8824	24.6154	22.7088	30.2671	26.5714	34.2508	25.9375	33.7176	30.1489	35.0109	35.1464	32.7907	34.9036	37.3626	35.0429	46.7769	45.6452	48.5762	46.2171	46.3087	46.7048	42.8879	42.7083	42.6966	41.3043	44.9153	42.9025
Figure 8a
Bel-7402	N	A	N	A	N	A	N	A	N	A
β-actin	551	538	535	511	538	521	587	580	476	488
PI3K	287	388	292	388	309	445	339	482	343	480
p-PI3K	321	495	439	685	317	477	449	650	474	706
Akt	291	341	331	419	324	405	389	466	347	418
p-Akt	165	305	191	410	155	326	203	425	187	389
mTOR	315	476	327	527	354	640	420	692	427	684
p-mTOR	209	401	233	439	164	354	195	399	229	419
HepG2	β-actin		PI3K		p-PI3K		Akt		p-Akt		mTOR		p-mTOR
	N	A	N	A	N	A	N	A	N	A	N	A	N	A
1	493	488	387	541	170	259	280	385	137	270	416	540	250	402
2	443	439	352	486	218	349	328	452	205	530	557	703	273	439
3	468	460	483	696	203	339	307	419	204	470	586	730	293	485
4	457	450	377	503	231	365	326	459	229	582	525	671	274	473
5	428	419	464	703	191	300	317	450	191	482	583	743	289	483
SMMC-7721	β-actin		PI3K		p-PI3K		Akt		p-Akt		mTOR		p-mTOR
	N	A	N	A	N	A	N	A	N	A	N	A	N	A
1	339	333	361	486	195	344	292	466	193	326	157	275	250	436
2	623	614	428	592	232	410	243	351	182	306	185	319	292	528
3	470	461	257	358	242	433	235	347	197	326	197	360	316	626
4	486	499	388	540	233	417	269	415	230	420	189	354	219	331
5	507	502	393	545	168	290	237	343	213	364	198	362	316	616
TUMOR
	β-actin		PI3K		p-PI3K		Akt		p-Akt		mTOR		p-mTOR
	N	A	N	A	N	A	N	A	N	A	N	A	N	A
1	380	394	498	539	350	407	196	300	236	497	265	345	400	606
2	687	695	458	522	459	554	200	310	286	728	387	482	322	508
3	634	631	366	420	464	574	204	318	321	887	398	523	259	342
4	665	662	457	542	411	511	203	311	297	781	390	502	277	427
5	552	546	447	518	335	426	200	310	297	771	319	405	251	368
Figure 8b&c
BEL-7402
	Overexpression+Torin1	Overexpression+DMSO		Mock+Torin1	Mock+DMSO		inhibitory rate of overexpression	inhibitory rate of +DMSO
	0.311	0.674		0.39	0.536		0.538576	0.272388
	0.344	0.666		0.357	0.502		0.483483	0.288845
	0.387	0.645		0.355	0.548		0.4	0.35219
	0.38	0.644		0.4	0.507		0.409938	0.211045
	0.326	0.619		0.352	0.5		0.473344	0.296
	0.341	0.589		0.35	0.498		0.421053	0.297189
	0.34	0.586		0.348	0.496		0.419795	0.298387
	0.4	0.584		0.317	0.493		0.315068	0.356998
	0.309	0.577		0.305	0.482		0.464471	0.36722
	0.339	0.575		0.314	0.481		0.410435	0.347193
	0.3477	0.6159		0.3488	0.5043		0.433616	0.308745
HEPG2
	Overexpression+Torin1	Overexpression+DMSO		Mock+Torin1	Mock+DMSO		inhibitory rate of overexpression	inhibitory rate of +DMSO
	0.635	1.086		0.713	0.857		0.415285	0.168028
	0.613	1.028		0.707	0.874		0.403696	0.191076
	0.596	1.023		0.693	0.875		0.4174	0.208
	0.589	1.016		0.687	0.889		0.420276	0.227222
	0.586	0.944		0.667	0.982		0.379237	0.320774
	0.582	0.917		0.615	0.999		0.365322	0.384384
	0.614	1.088		0.701	1.005		0.435662	0.302488
	0.608	1.022		0.701	0.996		0.405088	0.296185
	0.596	1.007		0.684	0.946		0.408143	0.276956
	0.592	0.978		0.675	0.901		0.394683	0.250832
SMMC-7721
	Overexpression+DMSO	Overexpression+Torin1		Mock+DMSO	Mock+Torin1		inhibitory rate of overexpression	inhibitory rate of +DMSO
	0.873	0.559		0.708	0.548		0.359679	0.225989
	0.858	0.545		0.703	0.543		0.364802	0.227596
	0.912	0.542		0.702	0.543		0.405702	0.226496
	0.864	0.519		0.714	0.541		0.399306	0.242297
	0.796	0.542		0.708	0.552		0.319095	0.220339
	0.893	0.6		0.687	0.556		0.328108	0.190684
	0.878	0.593		0.722	0.555		0.324601	0.231302
	0.925	0.544		0.714	0.553		0.411892	0.22549
	0.764	0.517		0.753	0.551		0.323298	0.26826
	0.874	0.556		0.697	0.542		0.363844	0.222382
Figure 8e,8f&9e,9f
SMMC-7721
	Mock+DMSO	176	179	170	180	176.25
	Mock+Torin 1	112	105	113	118	112
	inhibitory proliferation rate of migration	36.3636	41.3408	33.5294	34.4444	36.4539
	Overexpression+DMSO	263	272	257	261	263.25
	Overexpression+Torin 1	149	152	141	154	149
	inhibitory proliferation rate of migration	43.346	44.1176	45.1362	40.9962	43.3998
	sh-NC+DMSO	150	145	158	147	150
	sh-NC+TORIN 1	92	100	84	94	92.5
	inhibitory proliferation rate of migration	38.6667	31.0345	46.8354	36.0544	38.3333
	sh-CXCL3+DMSO	110	116	106	108	110
	sh-CXCL3+TORIN 1	85	77	85	84	96
	inhibitory proliferation rate of migration	22.7273	33.6207	19.8113	22.2222	12.7273
bel-7402
	Mock+DMSO	135	145	133	127	135
	Mock+Torin 1	83	89	77	84	83.25
	inhibitory proliferation rate of migration	38.5185	38.6207	42.1053	33.8583	38.3333
	Overexpression+DMSO	187	193	177	190	186.75
	Overexpression+Torin 1	100	100	94	107	100.25
	inhibitory proliferation rate of migration	46.5241	48.1865	46.8927	43.6842	46.3186
	sh-NC+DMSO	148	154	142	146	147.5
	sh-NC+TORIN 1	95	98	87	101	95.25
	inhibitory proliferation rate of migration	35.8108	36.3636	38.7324	30.8219	35.4237
	sh-CXCL3+DMSO	94	91	103	88	94
	sh-CXCL3+TORIN 1	66	63	76	60	66.25
	inhibitory proliferation rate of migration	0.297872	0.307692	0.262136	0.318182	0.295213
	HEPG2
	Mock+DMSO	337	329	346	335	336.75
	Mock+Torin 1	241	249	232	245	241.75
	inhibitory proliferation rate of migration	28.4866	24.3161	32.948	26.8657	28.2108
	Overexpression+DMSO	457	470	465	438	457.5
	Overexpression+Torin 1	272	275	264	280	272.75
	inhibitory proliferation rate of migration	40.4814	41.4894	43.2258	36.0731	40.3825
	sh-NC+DMSO	198	203	187	204	198
	sh-NC+TORIN 1	101	99	94	110	101
	inhibitory proliferation rate of migration	48.9899	51.2315	49.7326	46.0784	48.9899
	sh-CXCL3+DMSO	135	143	137	129	136
	sh-CXCL3+TORIN 1	89	83	85	100	89.25
	inhibitory proliferation rate of migration	34.0741	41.958	37.9562	22.4806	34.375
Figure 9a
Bel-7402	β-actin		PI3K		p-PI3K		Akt		p-Akt		mTOR		p-mTOR
	Sh-NC	Sh-CXCL3	Sh-NC	Sh-CXCL3	Sh-NC	Sh-CXCL3	Sh-NC	Sh-CXCL3	Sh-NC	Sh-CXCL3	Sh-NC	Sh-CXCL3	Sh-NC	Sh-CXCL3
1	510	516	394	333	396	215	219	170	389	229	529	434	442	253
2	661	661	403	341	501	272	450	330	350	218	504	426	424	254
3	614	608	416	352	454	258	366	289	374	218	550	449	465	264
4	670	681	376	330	466	262	369	283	305	196	484	400	400	254
5	439	442	359	309	454	255	372	292	420	247	558	445	366	232
HepG2	β-actin		PI3K		p-PI3K		Akt		p-Akt		mTOR		p-mTOR
	Sh-NC	Sh-CXCL3	Sh-NC	Sh-CXCL3	Sh-NC	Sh-CXCL3	Sh-NC	Sh-CXCL3	Sh-NC	Sh-CXCL3	Sh-NC	Sh-CXCL3	Sh-NC	Sh-CXCL3
1	387	400	193	158	479	265	166	109	370	227	434	381	503	282
2	445	439	397	329	368	252	246	161	369	236	532	439	422	243
3	452	442	375	313	443	270	267	162	388	243	561	461	495	283
4	377	379	340	279	479	291	244	150	424	263	519	429	464	263
5	358	348	322	278	433	271	265	167	367	231	539	450	425	243
SMMC-7721	β-actin		PI3K		p-PI3K		Akt		p-Akt		mTOR		p-mTOR
项目	Sh-NC	Sh-CXCL3	Sh-NC	Sh-CXCL3	Sh-NC	Sh-CXCL3	Sh-NC	Sh-CXCL3	Sh-NC	Sh-CXCL3	Sh-NC	Sh-CXCL3	Sh-NC	Sh-CXCL3
1	442	434	471	317	305	198	300	196	347	155	497	391	613	473
2	504	494	367	261	325	225	406	270	320	146	785	694	899	609
3	526	515	353	256	400	311	367	245	439	188	672	579	833	580
4	446	444	475	341	239	166	395	272	302	138	712	605	943	642
5	442	436	485	334	415	282	443	290	306	145	879	791	770	557
Figure 9b&c
bel-7402
	sh-NC+TORIN 1	sh-NC+DMSO		Sh-CXCL3+TORIN 1	Sh-CXCL3+DMSO		Inhibitory rate of sh-NC	Inhibitory rate of sh-CXCL3
	0.373	0.514		0.332	0.414		0.274319	0.198068
	0.325	0.511		0.311	0.411		0.363992	0.243309
	0.342	0.559		0.329	0.411		0.388193	0.199513
	0.346	0.508		0.326	0.407		0.318898	0.199017
	0.328	0.476		0.309	0.408		0.310924	0.242647
	0.369	0.536		0.325	0.407		0.311567	0.201474
	0.311	0.505		0.335	0.404		0.384158	0.170792
	0.398	0.489		0.346	0.406		0.186094	0.147783
	0.308	0.521		0.321	0.401		0.408829	0.199501
	0.362	0.496		0.299	0.398		0.270161	0.248744
	0.3462	0.5115		0.3233	0.4067
SMMC-7721
	sh-NC+TORIN 1	sh-NC+DMSO		Sh-CXCL3+TORIN 1	Sh-CXCL3+DMSO		Inhibitory rate of sh-NC	Inhibitory rate of sh-CXCL3
	0.752	0.544		0.418	0.609		0.276596	0.313629
	0.774	0.511		0.461	0.611		0.339793	0.245499
	0.698	0.542		0.455	0.598		0.223496	0.23913
	0.684	0.432		0.463	0.62		0.368421	0.253226
	0.698	0.575		0.483	0.584		0.176218	0.172945
	0.711	0.465		0.434	0.578		0.345992	0.249135
	0.673	0.429		0.436	0.632		0.362556	0.310127
	0.78	0.403		0.493	0.655		0.483333	0.247328
	0.644	0.421		0.486	0.569		0.346273	0.14587
	0.682	0.459		0.443	0.593		0.326979	0.252951
	0.7096	0.4781		0.4572	0.6049		0.324966	0.242984
HEPG2
	sh-NC+TORIN 1	sh-NC+DMSO		Sh-CXCL3+TORIN 1	Sh-CXCL3+DMSO		Inhibitory rate of sh-NC	Inhibitory rate of sh-CXCL3
	0.562	0.819		0.59	0.737		0.313797	0.199457
	0.544	0.828		0.587	0.74		0.342995	0.206757
	0.511	0.845		0.523	0.698		0.395266	0.250716
	0.569	0.819		0.565	0.725		0.30525	0.22069
	0.529	0.807		0.511	0.678		0.344486	0.246313
	0.522	0.811		0.583	0.76		0.35635	0.232895
	0.561	0.809		0.534	0.75		0.306551	0.288
	0.56	0.788		0.556	0.721		0.28934	0.228849
	0.524	0.792		0.519	0.717		0.338384	0.276151
	0.563	0.805		0.552	0.674		0.300621	0.181009
							0.329304	0.233084
Figure 10a
Bel-7402	N	N	N	N	N	A	A	A	A	A	N					A					N					A					N					A
β-actin	286	255	430	400	277	272	249	432	399	260	301	272	420	394	291	284	264	426	402	274	282	267	437	389	277	300	265	457	410	294	306	251	450	415	303	305	256	451	418	290
PI3K	266	275	270	267	258	386	403	397	390	376	375	410	400	387	376	412	429	411	392	371	415	438	428	417	403	455	454	441	426	401	448	503	485	466	445	502	605	587	567	538
p-PI3K	77	81	80	79	78	155	159	158	157	155	204	215	212	211	208	281	296	291	287	282	362	388	381	374	366	484	524	514	499	484	473	527	511	497	475	516	588	571	556	536
Akt	354	370	431	442	438	469	510	610	632	607	525	575	727	754	725	586	639	826	856	837	552	609	791	830	792	571	651	861	885	861	560	655	884	905	889	571	678	925	923	911
p-Akt	246	387	346	514	389	302	501	441	662	510	301	479	431	648	480	347	611	535	829	635	354	625	546	850	639	377	669	600	897	714	331	535	478	757	544	390	737	662	1001	778
mTOR	24	67	60	63	64	99	202	183	190	193	163	256	216	233	241	252	405	360	375	387	282	399	349	368	380	347	485	424	445	463	326	405	356	373	386	333	449	411	428	436
p-mTOR	139	183	177	170	163	247	313	303	297	283	222	293	281	270	255	339	455	444	434	419	261	353	344	332	323	402	582	574	562	544	289	385	377	369	364	445	668	659	652	637
Figure 10b
HepG2	N	N	N	N	N	A	A	A	A	A	N					A					N					A					N					A
β-actin	299	351	382	444	372	304	363	412	467	380	319	384	449	509	408	327	386	455	519	415	308	373	434	492	395	297	358	403	466	380	292	361	408	466	379	263	320	349	399	330
PI3K	196	187	206	193	199	273	241	286	257	269	304	273	310	289	298	397	366	401	382	390	353	332	366	348	357	433	401	447	420	434	410	388	417	400	411	508	477	540	504	525
p-PI3K	99	90	86	90	90	196	176	171	176	173	208	187	177	182	182	296	259	244	254	252	345	308	277	298	288	477	414	371	399	386	633	542	473	521	498	741	633	553	609	587
Akt	303	390	378	386	368	371	480	456	471	435	401	500	461	477	442	450	578	535	558	503	427	548	509	531	484	474	615	565	595	534	458	589	528	556	491	519	679	605	644	567
p-Akt	75	78	79	77	76	165	173	175	170	164	266	284	289	280	274	379	423	429	412	400	292	330	337	323	315	401	477	487	466	454	357	437	444	426	409	430	539	545	522	499
mTOR	47	40	38	38	43	149	137	130	133	130	257	219	209	215	245	344	289	279	286	276	313	262	252	258	258	393	302	287	297	335	465	386	370	383	389	560	438	408	424	460
p-mTOR	241	268	253	265	271	414	466	444	456	474	300	331	313	325	338	449	536	511	523	545	304	353	336	345	360	476	593	568	581	601	405	495	467	477	503	540	741	700	726	747
Figure 10c
SMMC-7721	N	N	N	N	N	A	A	A	A	A	N					A					N					A					N					A
β-actin	210	331	311	331	333	222	383	357	377	384	230	389	359	375	386	205	350	327	348	359	222	423	378	403	413	222	409	367	395	411	236	448	408	434	444	236	402	373	385	396
PI3K	147	156	147	154	141	165	180	173	177	169	137	183	167	176	161	210	238	226	231	217	174	235	222	232	210	214	323	307	316	295	135	281	259	269	251	170	420	396	408	382
p-PI3K	63	76	85	79	78	228	277	299	296	286	229	293	320	309	302	295	406	440	431	417	245	324	359	346	337	309	406	451	441	422	280	366	394	386	378	362	448	484	477	466
Akt	34	30	22	28	25	76	82	66	77	71	134	148	116	136	124	282	314	272	298	285	231	283	243	269	256	345	377	346	367	357	430	634	573	611	593	480	687	602	660	635
p-Akt	62	67	67	67	66	264	281	293	285	285	140	145	154	151	148	401	411	444	436	425	264	277	294	288	283	407	426	453	444	434	333	342	363	356	350	462	508	537	532	521
mTOR	24	67	60	63	64	99	202	183	190	193	163	256	216	233	241	252	405	360	375	387	282	399	349	368	380	347	485	424	445	463	326	405	356	373	386	333	449	411	428	436
p-mTOR	221	256	259	254	257	323	354	358	352	364	293	323	329	318	335	348	363	368	353	373	303	340	343	332	350	365	417	421	409	426	383	435	440	424	444	403	461	463	454	469
