# Supplementary material for: CXCL3 promotes liver cancer progression by modulating the tumor microenvironment via the PI3K/AKT/mTOR pathway
Source: PLoS One. 2025 Nov 19;20(11):e0334639. doi: 10.1371/journal.pone.0334639 (PMC12629499; doi:10.1371/journal.pone.0334639)
Supplement: S3 Dataset — (ZIP) [file pone.0334639.s003.zip › dataset/Figure 1.xlsx]

## Sheet: Gene(1)
Fig.1A		Group	Expression	SampleName		Fig.1B	Overall survival	Dead status	ENSG00000163734(CXCL3)		Fig.1C	cancer	variable	partial.cor	p		Fig.1D	varX	varY	cor	p
	LIHC(T=369,N=50)	Tumor	1.2756	TCGA-DD-AAW0-01			2015	0	-0.9686			LIHC	Purity	-0.265577	5.37477503290619e-07			CXCL1	CXCL3	0.784841226068162	1.08841591825575e-78
	LIHC(T=369,N=50)	Tumor	-9.9658	TCGA-DD-AACA-01			2301	0	-9.9658			LIHC	B Cell	0.30306916060398	9.68822091849186e-09			CXCL2	CXCL3	0.441686586284227	3.79307137208189e-19
	LIHC(T=369,N=50)	Tumor	6.2232	TCGA-K7-AAU7-01			359	0	3.5669			LIHC	CD8+ T Cell	0.240631372713338	6.7935554420632e-06			CXCL5	CXCL3	0.630441925814766	1.67695753681995e-42
	LIHC(T=369,N=50)	Tumor	0.058	TCGA-RC-A7SH-01			468	0	-5.5735			LIHC	CD4+ T Cell	0.419670840129342	4.15330479488097e-16			CXCL6	CXCL3	0.590086421176185	3.53921813146208e-36
	LIHC(T=369,N=50)	Tumor	5.4416	TCGA-CC-A3MA-01			303	1	0.7832			LIHC	Macrophage	0.439534026348115	1.53489075140339e-17			IL8	CXCL3	0.717689466392069	5.85512298326322e-60
	LIHC(T=369,N=50)	Tumor	2.2842	TCGA-RC-A7SB-01			588	0	-2.6349			LIHC	Neutrophil	0.417002700070576	6.02466111630057e-16			PPBP	CXCL3	0.0763750560453784	0.142031284736253
	LIHC(T=369,N=50)	Tumor	-3.1714	TCGA-DD-AAVZ-01			1900	0	-3.3076			LIHC	Dendritic Cell	0.390363387279394	8.02688065789911e-14
	LIHC(T=369,N=50)	Tumor	4.6059	TCGA-ED-A627-01			423	0	1.5612
	LIHC(T=369,N=50)	Tumor	4.3249	TCGA-DD-AAVV-01			2455	0	0.688
	LIHC(T=369,N=50)	Tumor	4.8202	TCGA-BC-4073-01			849	0	1.6045
	LIHC(T=369,N=50)	Tumor	-1.7322	TCGA-QA-A7B7-01			94	0	-1.0862
	LIHC(T=369,N=50)	Tumor	-2.7274	TCGA-HP-A5N0-01			1147	1	-4.035
	LIHC(T=369,N=50)	Tumor	-9.9658	TCGA-DD-AAEI-01			1531	0	-4.2934
	LIHC(T=369,N=50)	Tumor	1.4388	TCGA-DD-AACT-01			1562	0	-1.0862
	LIHC(T=369,N=50)	Tumor	-2.8262	TCGA-DD-A39V-01			643	1	-2.6349
	LIHC(T=369,N=50)	Tumor	5.3785	TCGA-ZP-A9D2-01			765	1	0.7579
	LIHC(T=369,N=50)	Tumor	-4.035	TCGA-DD-A73B-01			283	1	-4.6082
	LIHC(T=369,N=50)	Tumor	1.1706	TCGA-FV-A4ZP-01			2486	1	-1.5951
	LIHC(T=369,N=50)	Tumor	4.4176	TCGA-DD-AACS-01			1804	0	-0.9971
	LIHC(T=369,N=50)	Tumor	0.9115	TCGA-DD-A4NK-01			1210	1	-1.9379
	LIHC(T=369,N=50)	Tumor	6.0286	TCGA-CC-5261-01			97	1	-0.0425
	LIHC(T=369,N=50)	Tumor	-2.5479	TCGA-DD-AACX-01			170	0	-2.3884
	LIHC(T=369,N=50)	Tumor	4.5868	TCGA-DD-AAE0-01			555	0	-0.8599
	LIHC(T=369,N=50)	Tumor	-2.8262	TCGA-DD-AADA-01			1233	0	-2.5479
	LIHC(T=369,N=50)	Tumor	4.225	TCGA-DD-A1EI-01			183	0	-0.4921
	LIHC(T=369,N=50)	Tumor	-0.5125	TCGA-BC-A5W4-01			547	1	-2.0529
	LIHC(T=369,N=50)	Tumor	-0.7346	TCGA-BC-A10T-01			837	1	-2.3147
	LIHC(T=369,N=50)	Tumor	-2.5479	TCGA-CC-A7IH-01			365	0	-4.6082
	LIHC(T=369,N=50)	Tumor	3.7345	TCGA-DD-A4NG-01			802	1	-0.1345
	LIHC(T=369,N=50)	Tumor	-0.2671	TCGA-WJ-A86L-01			345	0	-3.816
	LIHC(T=369,N=50)	Tumor	2.8974	TCGA-DD-A4ND-01			2746	0	0.7916
	LIHC(T=369,N=50)	Tumor	7.8955	TCGA-2Y-A9H2-01			1731	0	3.4687
	LIHC(T=369,N=50)	Tumor	-1.8314	TCGA-DD-AAVW-01			2317	0	-2.7274
	LIHC(T=369,N=50)	Tumor	-1.9379	TCGA-EP-A2KC-01			278	1	-5.0116
	LIHC(T=369,N=50)	Tumor	-5.0116	TCGA-CC-A7IL-01			2456	1	1.1897
	LIHC(T=369,N=50)	Tumor	3.741	TCGA-DD-A4NS-01			1085	0	-0.4719
	LIHC(T=369,N=50)	Tumor	4.1587	TCGA-DD-AADI-01			299	1	-0.7834
	LIHC(T=369,N=50)	Tumor	3.8085	TCGA-CC-A7IG-01			330	0	-1.7809
	LIHC(T=369,N=50)	Tumor	-0.5543	TCGA-MR-A8JO-01			520	0	-2.2447
	LIHC(T=369,N=50)	Tumor	-2.5479	TCGA-5R-AA1C-01			359	1	-3.0469
	LIHC(T=369,N=50)	Tumor	-5.5735	TCGA-G3-AAV1-01			770	1	-1.7322
	LIHC(T=369,N=50)	Tumor	1.1117	TCGA-BC-A10X-01			2412	0	-0.013
	LIHC(T=369,N=50)	Tumor	1.4962	TCGA-CC-A9FU-01			1302	0	0.2522
	LIHC(T=369,N=50)	Tumor	-1.2828	TCGA-ZS-A9CF-01			640	0	-5.0116
	LIHC(T=369,N=50)	Tumor	3.2466	TCGA-DD-AACN-01			410	1	0.7146
	LIHC(T=369,N=50)	Tumor	-4.6082	TCGA-RC-A7S9-01			519	0	-1.0862
	LIHC(T=369,N=50)	Tumor	5.8453	TCGA-DD-AA3A-01			579	0	-2.6349
	LIHC(T=369,N=50)	Tumor	1.7273	TCGA-K7-A5RG-01			229	0	-3.458
	LIHC(T=369,N=50)	Tumor	1.3283	TCGA-RC-A7SF-01			1241	0	-9.9658
	LIHC(T=369,N=50)	Tumor	-0.3752	TCGA-MR-A520-01			476	0	-3.3076
	LIHC(T=369,N=50)	Tumor	-9.9658	TCGA-ZS-A9CE-01			1219	0	-0.5332
	LIHC(T=369,N=50)	Tumor	-3.6259	TCGA-ED-A7PZ-01			1567	0	0.517
	LIHC(T=369,N=50)	Tumor	-3.1714	TCGA-G3-AAV0-01			412	0	-2.3147
	LIHC(T=369,N=50)	Tumor	-1.0559	TCGA-DD-AAD8-01			453	0	-2.2447
	LIHC(T=369,N=50)	Tumor	-1.1811	TCGA-DD-AACU-01			594	0	-3.816
	LIHC(T=369,N=50)	Tumor	-2.1779	TCGA-G3-AAV3-01			701	0	-4.2934
	LIHC(T=369,N=50)	Tumor	-1.1488	TCGA-DD-AADO-01			1779	0	3.5111
	LIHC(T=369,N=50)	Tumor	-5.5735	TCGA-G3-A3CJ-01			1363	0	-4.2934
	LIHC(T=369,N=50)	Tumor	-1.3921	TCGA-DD-A73C-01			1560	1	-2.0529
	LIHC(T=369,N=50)	Tumor	7.7786	TCGA-G3-A25X-01			3437	0	-4.6082
	LIHC(T=369,N=50)	Tumor	-4.2934	TCGA-BD-A2L6-01			361	0	2.1247
	LIHC(T=369,N=50)	Tumor	-4.6082	TCGA-DD-A11D-01			816	0	-2.8262
	LIHC(T=369,N=50)	Tumor	-0.4521	TCGA-DD-AACK-01			636	0	-0.8863
	LIHC(T=369,N=50)	Tumor	-2.5479	TCGA-DD-A118-01			304	1	-0.0574
	LIHC(T=369,N=50)	Tumor	4.8213	TCGA-G3-AAV7-01			141	0	-3.1714
	LIHC(T=369,N=50)	Tumor	-2.7274	TCGA-DD-A4NI-01			1295	0	0.0854
	LIHC(T=369,N=50)	Tumor	2.676	TCGA-DD-AADL-01			444	0	-1.4699
	LIHC(T=369,N=50)	Tumor	1.6649	TCGA-CC-A5UD-01			627	1	1.8323
	LIHC(T=369,N=50)	Tumor	-2.7274	TCGA-DD-AAE6-01			638	0	-9.9658
	LIHC(T=369,N=50)	Tumor	3.8105	TCGA-DD-AAD3-01			906	0	-2.5479
	LIHC(T=369,N=50)	Tumor	6.6329	TCGA-ED-A97K-01			217	1	-0.9686
	LIHC(T=369,N=50)	Tumor	0.5069	TCGA-BC-A69H-01			2102	0	-5.0116
	LIHC(T=369,N=50)	Tumor	5.4446	TCGA-EP-A2KA-01			262	1	-0.3566
	LIHC(T=369,N=50)	Tumor	-3.3076	TCGA-DD-AAE2-01			347	1	-2.4659
	LIHC(T=369,N=50)	Tumor	0.24	TCGA-KR-A7K8-01			291	0	-5.5735
	LIHC(T=369,N=50)	Tumor	-0.5332	TCGA-CC-A7IE-01			233	1	-0.8084
	LIHC(T=369,N=50)	Tumor	-6.5064	TCGA-DD-AACJ-01			601	0	-4.035
	LIHC(T=369,N=50)	Tumor	2.6895	TCGA-4R-AA8I-01			1386	1	0.0158
	LIHC(T=369,N=50)	Tumor	2.5756	TCGA-ED-A7PX-01			585	0	-3.3076
	LIHC(T=369,N=50)	Tumor	2.2082	TCGA-CC-A5UC-01			1397	1	-1.2481
	LIHC(T=369,N=50)	Tumor	-2.3147	TCGA-MI-A75C-01			931	1	-9.9658
	LIHC(T=369,N=50)	Tumor	6.1823	TCGA-DD-A3A1-01			223	1	-3.3076
	LIHC(T=369,N=50)	Tumor	-1.3921	TCGA-UB-A7MB-01			860	0	1.5266
	LIHC(T=369,N=50)	Tumor	6.1954	TCGA-ZS-A9CD-01			1618	0	-1.1488
	LIHC(T=369,N=50)	Tumor	-5.5735	TCGA-G3-A3CK-01			486	0	-2.4659
	LIHC(T=369,N=50)	Tumor	-1.3921	TCGA-BC-A217-01			608	0	-9.9658
	LIHC(T=369,N=50)	Tumor	-2.7274	TCGA-DD-A3A9-01			1452	0	-2.2447
	LIHC(T=369,N=50)	Tumor	-3.1714	TCGA-DD-A119-01			2513	0	-1.8836
	LIHC(T=369,N=50)	Tumor	6.3698	TCGA-G3-A25V-01			91	1	-0.4521
	LIHC(T=369,N=50)	Tumor	6.1494	TCGA-DD-AACI-01			2442	0	-2.2447
	LIHC(T=369,N=50)	Tumor	-0.5332	TCGA-UB-A7ME-01			436	0	1.9675
	LIHC(T=369,N=50)	Tumor	-2.8262	TCGA-FV-A4ZQ-01			387	0	-1.3183
	LIHC(T=369,N=50)	Tumor	-5.0116	TCGA-EP-A26S-01			400	0	-4.2934
	LIHC(T=369,N=50)	Tumor	-3.816	TCGA-2Y-A9H4-01			1271	1	-1.8836
	LIHC(T=369,N=50)	Tumor	2.128	TCGA-DD-AAVR-01			373	1	0.0718
	LIHC(T=369,N=50)	Tumor	2.7314	TCGA-HP-A5MZ-01			416	1	-0.9686
	LIHC(T=369,N=50)	Tumor	3.7836	TCGA-2Y-A9GX-01			819	0	-0.8084
	LIHC(T=369,N=50)	Tumor	5.2146	TCGA-DD-AADQ-01			1633	0	-3.1714
	LIHC(T=369,N=50)	Tumor	-0.2845	TCGA-BC-A69I-01			1115	0	1.6558
	LIHC(T=369,N=50)	Tumor	-1.3548	TCGA-ED-A7XP-01			1970	0	-5.0116
	LIHC(T=369,N=50)	Tumor	4.9093	TCGA-2Y-A9GW-01			357	0	-2.3147
	LIHC(T=369,N=50)	Tumor	4.9635	TCGA-DD-A4NQ-01			581	1	-2.3884
	LIHC(T=369,N=50)	Tumor	4.6543	TCGA-RC-A6M3-01			406	0	-0.5973
	LIHC(T=369,N=50)	Tumor	3.4102	TCGA-G3-A25S-01			195	1	0.8883
	LIHC(T=369,N=50)	Tumor	2.2783	TCGA-ED-A4XI-01			349	1	-3.1714
	LIHC(T=369,N=50)	Tumor	-0.9406	TCGA-DD-AAW3-01			1424	0	-3.3076
	LIHC(T=369,N=50)	Tumor	4.8595	TCGA-BD-A3ER-01			1685	1	-1.8314
	LIHC(T=369,N=50)	Tumor	-2.9324	TCGA-DD-AAVY-01			394	1	-3.0469
	LIHC(T=369,N=50)	Tumor	-1.2828	TCGA-2Y-A9H6-01			728	0	-2.1779
	LIHC(T=369,N=50)	Tumor	3.6219	TCGA-FV-A2QR-01			1423	1	-2.3884
	LIHC(T=369,N=50)	Tumor	0.1257	TCGA-ED-A66X-01			1149	1	1.0079
	LIHC(T=369,N=50)	Tumor	5.4906	TCGA-DD-AACH-01			1876	0	-9.9658
	LIHC(T=369,N=50)	Tumor	5.0505	TCGA-2V-A95S-01			180	0	-2.4659
	LIHC(T=369,N=50)	Tumor	-5.5735	TCGA-DD-A1EE-01			810	0	-2.5479
	LIHC(T=369,N=50)	Tumor	-2.3147	TCGA-DD-AACW-01			2017	0	-2.8262
	LIHC(T=369,N=50)	Tumor	0.9343	TCGA-DD-AACC-01			1242	0	-2.4659
	LIHC(T=369,N=50)	Tumor	-1.8314	TCGA-DD-A1EF-01			425	1	-1.1172
	LIHC(T=369,N=50)	Tumor	-0.7108	TCGA-DD-A73A-01			1229	1	-4.6082
	LIHC(T=369,N=50)	Tumor	0.1648	TCGA-BC-A10S-01			782	0	-1.7322
	LIHC(T=369,N=50)	Tumor	4.2056	TCGA-DD-A114-01			2752	0	-4.2934
	LIHC(T=369,N=50)	Tumor	-2.8262	TCGA-DD-AACO-01			103	1	1.4652
	LIHC(T=369,N=50)	Tumor	0.7916	TCGA-G3-A3CI-01			688	1	-2.7274
	LIHC(T=369,N=50)	Tumor	-1.9942	TCGA-DD-AAEE-01			56	1	0.2522
	LIHC(T=369,N=50)	Tumor	-3.0469	TCGA-DD-A1EB-01			328	0	-4.6082
	LIHC(T=369,N=50)	Tumor	0.4761	TCGA-DD-AADB-01			562	0	0.3573
	LIHC(T=369,N=50)	Tumor	-0.0425	TCGA-DD-AADC-01			1516	0	-5.0116
	LIHC(T=369,N=50)	Tumor	-0.9686	TCGA-2Y-A9H1-01			848	0	-0.394
	LIHC(T=369,N=50)	Tumor	2.2783	TCGA-ZP-A9CY-01			784	0	-0.9406
	LIHC(T=369,N=50)	Tumor	-4.6082	TCGA-DD-AAVP-01			535	1	-9.9658
	LIHC(T=369,N=50)	Tumor	7.5337	TCGA-CC-5262-01			248	0	0.03
	LIHC(T=369,N=50)	Tumor	-2.3147	TCGA-ES-A2HS-01			412	1	1.9226
	LIHC(T=369,N=50)	Tumor	2.5876	TCGA-G3-A7M9-01			395	0	-3.0469
	LIHC(T=369,N=50)	Tumor	-2.114	TCGA-5C-A9VG-01			427	0	0.8883
	LIHC(T=369,N=50)	Tumor	2.0604	TCGA-BC-A8YO-01			660	1	-1.4699
	LIHC(T=369,N=50)	Tumor	-2.9324	TCGA-2Y-A9H3-01			1091	0	-1.9379
	LIHC(T=369,N=50)	Tumor	5.4624	TCGA-UB-A7MA-01			279	1	-1.5951
	LIHC(T=369,N=50)	Tumor	-0.6416	TCGA-FV-A496-01			1450	0	-1.8836
	LIHC(T=369,N=50)	Tumor	2.081	TCGA-DD-AAEH-01			587	0	-0.3201
	LIHC(T=369,N=50)	Tumor	-4.6082	TCGA-DD-A3A3-01			910	0	-1.685
	LIHC(T=369,N=50)	Tumor	-0.0425	TCGA-CC-A9FW-01			390	0	-5.0116
	LIHC(T=369,N=50)	Tumor	4.3198	TCGA-YA-A8S7-01			247	1	-1.1488
	LIHC(T=369,N=50)	Tumor	-2.2447	TCGA-ZP-A9D4-01			300	1	-0.7346
	LIHC(T=369,N=50)	Tumor	2.3135	TCGA-ED-A7XO-01			655	0	-1.5522
	LIHC(T=369,N=50)	Tumor	-0.3383	TCGA-DD-A4NE-01			3675	0	-0.7588
	LIHC(T=369,N=50)	Tumor	-0.5756	TCGA-ZP-A9D0-01			1231	0	-9.9658
	LIHC(T=369,N=50)	Tumor	4.1547	TCGA-CC-A8HV-01			942	0	-4.6082
	LIHC(T=369,N=50)	Tumor	1.4652	TCGA-FV-A495-01			415	1	-2.3884
	LIHC(T=369,N=50)	Tumor	0.517	TCGA-DD-AACY-01			65	1	0.0718
	LIHC(T=369,N=50)	Tumor	2.5462	TCGA-DD-AADW-01			520	0	-3.1714
	LIHC(T=369,N=50)	Tumor	1.1316	TCGA-ED-A459-01			662	0	-1.5105
	LIHC(T=369,N=50)	Tumor	-1.0262	TCGA-ED-A7PY-01			1135	1	-0.9686
	LIHC(T=369,N=50)	Tumor	3.0706	TCGA-FV-A3I1-01			989	0	-2.6349
	LIHC(T=369,N=50)	Tumor	0.2522	TCGA-CC-A3M9-01			34	1	-4.6082
	LIHC(T=369,N=50)	Tumor	-5.5735	TCGA-G3-A25Z-01			366	1	-3.1714
	LIHC(T=369,N=50)	Tumor	0.4016	TCGA-2Y-A9H0-01			538	0	-1.1811
	LIHC(T=369,N=50)	Tumor	-5.0116	TCGA-DD-AADD-01			747	0	-1.3183
	LIHC(T=369,N=50)	Tumor	-2.114	TCGA-DD-A4NF-01			799	0	-3.1714
	LIHC(T=369,N=50)	Tumor	-2.114	TCGA-DD-A1EL-01			1145	0	-9.9658
	LIHC(T=369,N=50)	Tumor	4.131	TCGA-KR-A7K0-01			2028	0	-2.8262
	LIHC(T=369,N=50)	Tumor	0.7748	TCGA-G3-A5SM-01			552	0	-1.8314
	LIHC(T=369,N=50)	Tumor	-3.6259	TCGA-DD-A11C-01			698	0	-5.5735
	LIHC(T=369,N=50)	Tumor	2.8482	TCGA-BC-A10Q-01			649	1	-2.7274
	LIHC(T=369,N=50)	Tumor	-2.0529	TCGA-DD-A4NB-01			3125	1	-4.6082
	LIHC(T=369,N=50)	Tumor	-5.5735	TCGA-BC-A10Z-01			879	0	-0.4719
	LIHC(T=369,N=50)	Tumor	-2.6349	TCGA-FV-A3R3-01			556	1	0.099
	LIHC(T=369,N=50)	Tumor	-3.458	TCGA-O8-A75V-01			382	0	-0.4325
	LIHC(T=369,N=50)	Tumor	1.1382	TCGA-MI-A75H-01			372	0	-4.035
	LIHC(T=369,N=50)	Tumor	-4.035	TCGA-NI-A8LF-01			574	0	-3.458
	LIHC(T=369,N=50)	Tumor	-4.2934	TCGA-DD-AADG-01			341	0	-5.5735
	LIHC(T=369,N=50)	Tumor	1.1577	TCGA-DD-AADR-01			672	0	-9.9658
	LIHC(T=369,N=50)	Tumor	-5.0116	TCGA-DD-AAE1-01			848	0	-0.5125
	LIHC(T=369,N=50)	Tumor	-1.5105	TCGA-MI-A75G-01			780	0	-2.7274
	LIHC(T=369,N=50)	Tumor	-1.7322	TCGA-CC-A7IF-01			387	0	-1.2142
	LIHC(T=369,N=50)	Tumor	-3.816	TCGA-DD-A3A5-01			409	0	1.6558
	LIHC(T=369,N=50)	Tumor	3.5863	TCGA-GJ-A3OU-01			129	1	0.8164
	LIHC(T=369,N=50)	Tumor	-5.5735	TCGA-WX-AA47-01			3258	1	-3.1714
	LIHC(T=369,N=50)	Tumor	1.9638	TCGA-CC-A7IJ-01			300	1	0.03
	LIHC(T=369,N=50)	Tumor	-0.9132	TCGA-G3-AAV2-01			327	0	1.0007
	LIHC(T=369,N=50)	Tumor	0.517	TCGA-BC-A3KF-01			452	1	0.1519
	LIHC(T=369,N=50)	Tumor	-1.5951	TCGA-DD-AAC8-01			512	0	-1.5105
	LIHC(T=369,N=50)	Tumor	-0.394	TCGA-DD-AADV-01			1622	1	-2.114
	LIHC(T=369,N=50)	Tumor	4.2119	TCGA-WQ-A9G7-01			354	0	-5.5735
	LIHC(T=369,N=50)	Tumor	-2.5479	TCGA-ZS-A9CG-01			744	0	-0.7346
	LIHC(T=369,N=50)	Tumor	-3.6259	TCGA-DD-AAD6-01			1345	0	2.8858
	LIHC(T=369,N=50)	Tumor	3.6972	TCGA-FV-A3I0-01			44	0	-2.8262
	LIHC(T=369,N=50)	Tumor	1.8078	TCGA-G3-A3CH-01			1066	0	-4.6082
	LIHC(T=369,N=50)	Tumor	1.2875	TCGA-LG-A6GG-01			917	0	2.727
	LIHC(T=369,N=50)	Tumor	2.7657	TCGA-BD-A3EP-01			314	0	-0.9971
	LIHC(T=369,N=50)	Tumor	2.2543	TCGA-DD-AADM-01			1711	0	-1.9379
	LIHC(T=369,N=50)	Tumor	2.3871	TCGA-CC-5258-01			303	0	-2.2447
	LIHC(T=369,N=50)	Tumor	-1.0559	TCGA-DD-A3A6-01			564	0	1.6558
	LIHC(T=369,N=50)	Tumor	4.0601	TCGA-CC-A8HS-01			115	1	-4.6082
	LIHC(T=369,N=50)	Tumor	4.9644	TCGA-UB-AA0U-01			1339	0	-3.6259
	LIHC(T=369,N=50)	Tumor	3.8002	TCGA-G3-A25Y-01			566	0	-4.2934
	LIHC(T=369,N=50)	Tumor	0.7146	TCGA-5C-AAPD-01			361	0	-1.6394
	LIHC(T=369,N=50)	Tumor	4.7138	TCGA-K7-A6G5-01			315	1	-2.1779
	LIHC(T=369,N=50)	Tumor	0.7916	TCGA-DD-A116-01			898	0	1.9675
	LIHC(T=369,N=50)	Tumor	-3.816	TCGA-G3-AAV5-01			596	1	-2.9324
	LIHC(T=369,N=50)	Tumor	2.5876	TCGA-DD-A11B-01			219	0	0.1776
	LIHC(T=369,N=50)	Tumor	-1.3548	TCGA-G3-A5SK-01			3478	0	-4.6082
	LIHC(T=369,N=50)	Tumor	8.0159	TCGA-DD-AAD5-01			478	0	-4.035
	LIHC(T=369,N=50)	Tumor	-5.0116	TCGA-DD-A73E-01			129	1	1.4652
	LIHC(T=369,N=50)	Tumor	-0.9132	TCGA-DD-AADJ-01			500	0	-3.816
	LIHC(T=369,N=50)	Tumor	8.6358	TCGA-DD-A4NH-01			56	1	-1.2828
	LIHC(T=369,N=50)	Tumor	2.6962	TCGA-UB-AA0V-01			507	0	0.3346
	LIHC(T=369,N=50)	Tumor	-2.0529	TCGA-BW-A5NP-01			1030	0	-1.4305
	LIHC(T=369,N=50)	Tumor	3.2988	TCGA-DD-A4NL-01			419	1	-1.685
	LIHC(T=369,N=50)	Tumor	2.4985	TCGA-EP-A3JL-01			415	0	0.7493
	LIHC(T=369,N=50)	Tumor	4.3484	TCGA-DD-AAD1-01			1553	0	-3.1714
	LIHC(T=369,N=50)	Tumor	-9.9658	TCGA-DD-AADF-01			757	1	0.547
	LIHC(T=369,N=50)	Tumor	-2.6349	TCGA-XR-A8TC-01			469	1	-3.0469
	LIHC(T=369,N=50)	Tumor	-9.9658	TCGA-DD-AAE3-01			1005	1	-3.816
	LIHC(T=369,N=50)	Tumor	-1.9942	TCGA-RC-A6M4-01			91	1	1.412
	LIHC(T=369,N=50)	Tumor	4.0575	TCGA-G3-A7M7-01			555	1	-1.2481
	LIHC(T=369,N=50)	Tumor	1.2023	TCGA-CC-A3MB-01			322	0	-3.816
	LIHC(T=369,N=50)	Tumor	2.4908	TCGA-XR-A8TG-01			171	1	-0.8599
	LIHC(T=369,N=50)	Tumor	-4.035	TCGA-EP-A2KB-01			438	1	-2.9324
	LIHC(T=369,N=50)	Tumor	3.6451	TCGA-T1-A6J8-01			1351	0	1.1641
	LIHC(T=369,N=50)	Tumor	-3.458	TCGA-CC-A123-01			458	0	2.5852
	LIHC(T=369,N=50)	Tumor	-1.685	TCGA-DD-A73G-01			1939	0	-3.0469
	LIHC(T=369,N=50)	Tumor	-3.458	TCGA-DD-AAEB-01			697	0	-2.4659
	LIHC(T=369,N=50)	Tumor	4.4156	TCGA-CC-5263-01			36	1	-2.3147
	LIHC(T=369,N=50)	Tumor	-4.2934	TCGA-UB-A7MC-01			107	1	-0.3752
	LIHC(T=369,N=50)	Tumor	0.0718	TCGA-ED-A8O6-01			768	1	-4.2934
	LIHC(T=369,N=50)	Tumor	3.8441	TCGA-MI-A75E-01			2425	0	-2.3884
	LIHC(T=369,N=50)	Tumor	1.4962	TCGA-XR-A8TD-01			2415	0	-1.9379
	LIHC(T=369,N=50)	Tumor	-0.4521	TCGA-DD-A3A7-01			1855	0	-2.3884
	LIHC(T=369,N=50)	Tumor	-2.3147	TCGA-DD-AACP-01			194	1	0.4125
	LIHC(T=369,N=50)	Tumor	0.9568	TCGA-G3-A25T-01			1495	0	1.7009
	LIHC(T=369,N=50)	Tumor	2.0076	TCGA-2Y-A9GY-01			1490	1	1.5514
	LIHC(T=369,N=50)	Tumor	-0.7346	TCGA-DD-AACG-01			363	0	-0.3752
	LIHC(T=369,N=50)	Tumor	-5.0116	TCGA-DD-A1EJ-01			630	0	1.4547
	LIHC(T=369,N=50)	Tumor	4.7093	TCGA-BC-A10W-01			1989	0	-2.5479
	LIHC(T=369,N=50)	Tumor	1.884	TCGA-2Y-A9H5-01			396	0	-2.3884
	LIHC(T=369,N=50)	Tumor	-2.1779	TCGA-5C-A9VH-01			925	0	-4.2934
	LIHC(T=369,N=50)	Tumor	1.4652	TCGA-DD-A39Y-01			344	1	-2.3884
	LIHC(T=369,N=50)	Tumor	0.5763	TCGA-ES-A2HT-01			1531	0	-2.8262
	LIHC(T=369,N=50)	Tumor	2.2421	TCGA-BC-A216-01			1067	0	-3.458
	LIHC(T=369,N=50)	Tumor	5.2567	TCGA-DD-AADP-01			2324	0	-3.816
	LIHC(T=369,N=50)	Tumor	-3.1714	TCGA-2Y-A9GU-01			671	0	-2.3147
	LIHC(T=369,N=50)	Tumor	0.0158	TCGA-2Y-A9H9-01			928	0	-2.0529
	LIHC(T=369,N=50)	Tumor	-9.9658	TCGA-2Y-A9HA-01			67	1	-1.8314
	LIHC(T=369,N=50)	Tumor	3.1475	TCGA-DD-AACL-01			602	0	0.0718
	LIHC(T=369,N=50)	Tumor	-3.458	TCGA-G3-A5SI-01			837	1	-2.2447
	LIHC(T=369,N=50)	Tumor	-0.5973	TCGA-DD-A113-01			1168	0	0.9038
	LIHC(T=369,N=50)	Tumor	-2.6349	TCGA-BW-A5NQ-01			171	1	-0.7588
	LIHC(T=369,N=50)	Tumor	-1.4699	TCGA-DD-A1EA-01			399	0	-1.4305
	LIHC(T=369,N=50)	Tumor	-2.114	TCGA-DD-AAW2-01			260	0	-9.9658
	LIHC(T=369,N=50)	Tumor	5.5671	TCGA-FV-A3R2-01			363	0	-0.6193
	LIHC(T=369,N=50)	Tumor	3.2496	TCGA-DD-A1EH-01			1791	1	-3.1714
	LIHC(T=369,N=50)	Tumor	5.5154	TCGA-BC-4072-01			2728	0	-2.4659
	LIHC(T=369,N=50)	Tumor	4.251	TCGA-CC-A3MC-01			2202	0	-1.5522
	LIHC(T=369,N=50)	Tumor	6.5714	TCGA-MI-A75I-01			1852	1	3.1278
	LIHC(T=369,N=50)	Tumor	-2.0529	TCGA-DD-AAW1-01			1008	0	-0.0725
	LIHC(T=369,N=50)	Tumor	-1.6394	TCGA-3K-AAZ8-01			430	0	-2.114
	LIHC(T=369,N=50)	Tumor	-4.035	TCGA-XR-A8TE-01			951	0	0.03
	LIHC(T=369,N=50)	Tumor	-1.5951	TCGA-CC-A8HU-01			2398	0	-3.1714
	LIHC(T=369,N=50)	Tumor	-5.0116	TCGA-DD-AACV-01			1088	1	0.9493
	LIHC(T=369,N=50)	Tumor	-4.2934	TCGA-DD-AAEK-01			711	1	-2.8262
	LIHC(T=369,N=50)	Tumor	-5.0116	TCGA-DD-AACB-01			87	1	0.2029
	LIHC(T=369,N=50)	Tumor	-1.8836	TCGA-G3-A6UC-01			2131	1	-3.816
	LIHC(T=369,N=50)	Tumor	0.5859	TCGA-DD-A4NJ-01			706	0	-1.4305
	LIHC(T=369,N=50)	Tumor	1.816	TCGA-GJ-A9DB-01			693	0	-9.9658
	LIHC(T=369,N=50)	Tumor	1.7489	TCGA-DD-A1EC-01			408	0	-0.9686
	LIHC(T=369,N=50)	Tumor	1.0151	TCGA-BC-A10U-01			3308	0	-9.9658
	LIHC(T=369,N=50)	Tumor	3.2602	TCGA-2Y-A9H7-01			631	0	0.5859
	LIHC(T=369,N=50)	Tumor	0.7321	TCGA-DD-AACZ-01			406	0	-4.6082
	LIHC(T=369,N=50)	Tumor	3.0791	TCGA-CC-A7II-01			554	0	-3.458
	LIHC(T=369,N=50)	Tumor	-4.035	TCGA-2Y-A9HB-01			555	0	-2.4659
	LIHC(T=369,N=50)	Tumor	0.8246	TCGA-EP-A3RK-01			724	1	-1.2142
	LIHC(T=369,N=50)	Tumor	-3.6259	TCGA-NI-A4U2-01			898	0	-5.0116
	LIHC(T=369,N=50)	Tumor	-0.5332	TCGA-DD-AAVQ-01			472	0	-3.458
	LIHC(T=369,N=50)	Tumor	-0.8339	TCGA-DD-AAVU-01			101	1	4.9635
	LIHC(T=369,N=50)	Tumor	4.4189	TCGA-FV-A23B-01			480	0	-2.8262
	LIHC(T=369,N=50)	Tumor	5.5242	TCGA-DD-A4NA-01			65	1	-2.9324
	LIHC(T=369,N=50)	Tumor	0.8647	TCGA-G3-A7M8-01			756	0	-1.2828
	LIHC(T=369,N=50)	Tumor	-3.458	TCGA-KR-A7K7-01			1085	0	-2.9324
	LIHC(T=369,N=50)	Tumor	1.5013	TCGA-DD-A4NV-01			449	0	-5.0116
	LIHC(T=369,N=50)	Tumor	5.1651	TCGA-ZP-A9CV-01			365	1	-2.2447
	LIHC(T=369,N=50)	Tumor	-2.6349	TCGA-BC-A10Y-01			644	0	-1.6394
	LIHC(T=369,N=50)	Tumor	3.7259	TCGA-CC-5260-01			608	0	-2.6349
	LIHC(T=369,N=50)	Tumor	-5.0116	TCGA-DD-A3A2-01			829	0	-0.6873
	LIHC(T=369,N=50)	Tumor	-1.1811	TCGA-ZP-A9CZ-01			425	0	-5.5735
	LIHC(T=369,N=50)	Tumor	-4.2934	TCGA-DD-A73D-01			658	0	-1.2828
	LIHC(T=369,N=50)	Tumor	4.3604	TCGA-ED-A82E-01			827	1	-3.0469
	LIHC(T=369,N=50)	Tumor	-4.6082	TCGA-DD-A4NP-01			31	1	0.547
	LIHC(T=369,N=50)	Tumor	2.6647	TCGA-K7-A5RF-01			1694	1	-2.5479
	LIHC(T=369,N=50)	Tumor	-5.5735	TCGA-ED-A8O5-01			140	1	0.9343
	LIHC(T=369,N=50)	Tumor	4.6271	TCGA-ZP-A9D1-01			272	1	-0.9971
	LIHC(T=369,N=50)	Tumor	-4.6082	TCGA-DD-AADU-01			2116	1	-1.3183
	LIHC(T=369,N=50)	Tumor	-2.9324	TCGA-DD-AADY-01			366	0	-1.7322
	LIHC(T=369,N=50)	Tumor	1.7532	TCGA-2Y-A9GS-01			262	1	-9.9658
	LIHC(T=369,N=50)	Tumor	-9.9658	TCGA-DD-AADN-01			102	1	0.099
	LIHC(T=369,N=50)	Tumor	-1.0262	TCGA-RC-A7SK-01			347	0	-2.3147
	LIHC(T=369,N=50)	Tumor	9.0575	TCGA-CC-A1HT-01			46	1	-0.6873
	LIHC(T=369,N=50)	Tumor	1.1706	TCGA-G3-AAUZ-01			680	0	-2.1779
	LIHC(T=369,N=50)	Tumor	-3.458	TCGA-G3-AAV6-01			447	0	-2.5479
	LIHC(T=369,N=50)	Tumor	-1.2481	TCGA-WX-AA46-01			575	0	-1.9379
	LIHC(T=369,N=50)	Tumor	-1.3921	TCGA-DD-A73F-01			639	1	-0.1828
	LIHC(T=369,N=50)	Tumor	-1.9942	TCGA-5R-AA1D-01			612	1	-9.9658
	LIHC(T=369,N=50)	Tumor	4.7893	TCGA-DD-AACF-01			250	0	-2.0529
	LIHC(T=369,N=50)	Tumor	2.1047	TCGA-DD-AAE7-01			52	1	1.7273
	LIHC(T=369,N=50)	Tumor	-2.114	TCGA-DD-AAE4-01			854	0	1.2333
	LIHC(T=369,N=50)	Tumor	0.9191	TCGA-KR-A7K2-01			848	1	-2.114
	LIHC(T=369,N=50)	Tumor	-2.7274	TCGA-LG-A9QC-01			211	0	-0.6873
	LIHC(T=369,N=50)	Tumor	2.0604	TCGA-DD-AAD2-01			632	0	2.5511
	LIHC(T=369,N=50)	Tumor	-3.0469	TCGA-DD-A39W-01			395	0	-2.3147
	LIHC(T=369,N=50)	Tumor	4.3965	TCGA-GJ-A6C0-01			601	1	-1.8314
	LIHC(T=369,N=50)	Tumor	0.2154	TCGA-DD-A39X-01			1049	0	-1.3183
	LIHC(T=369,N=50)	Tumor	4.4758	TCGA-CC-A8HT-01			899	1	-4.2934
	LIHC(T=369,N=50)	Tumor	1.6875	TCGA-CC-A5UE-01			621	0	-1.3183
	LIHC(T=369,N=50)	Tumor	3.7539	TCGA-BC-A110-01			79	0	-3.3076
	LIHC(T=369,N=50)	Tumor	2.328	TCGA-LG-A9QD-01			137	0	-9.9658
	LIHC(T=369,N=50)	Tumor	-3.816	TCGA-CC-A7IK-01			1823	0	-3.3076
	LIHC(T=369,N=50)	Tumor	0.6425	TCGA-CC-5264-01			729	0	-1.5105
	LIHC(T=369,N=50)	Tumor	1.9859	TCGA-DD-AAC9-01			722	0	-1.0559
	LIHC(T=369,N=50)	Tumor	1.7185	TCGA-5R-AAAM-01			2532	1	-0.4131
	LIHC(T=369,N=50)	Tumor	0.6517	TCGA-BC-A3KG-01			474	0	-9.9658
	LIHC(T=369,N=50)	Tumor	-1.5105	TCGA-CC-A9FV-01			698	0	2.4198
	LIHC(T=369,N=50)	Tumor	-0.2671	TCGA-G3-A7M5-01			2184	0	-4.035
	LIHC(T=369,N=50)	Tumor	-3.0469	TCGA-DD-AAEA-01			1718	0	0.4233
	LIHC(T=369,N=50)	Tumor	2.5388	TCGA-PD-A5DF-01			1098	0	-1.9379
	LIHC(T=369,N=50)	Tumor	-9.9658	TCGA-DD-A3A4-01			2245	0	-2.114
	LIHC(T=369,N=50)	Tumor	-0.3752	TCGA-CC-5259-01			719	0	-0.2671
	LIHC(T=369,N=50)	Tumor	1.0503	TCGA-DD-A3A8-01			693	1	-6.5064
	LIHC(T=369,N=50)	Tumor	2.5585	TCGA-UB-A7MD-01			296	1	-3.0469
	LIHC(T=369,N=50)	Tumor	5.191	TCGA-ED-A5KG-01			153	1	0.1388
	LIHC(T=369,N=50)	Tumor	-3.458	TCGA-G3-AAV4-01			214	1	-1.8836
	LIHC(T=369,N=50)	Tumor	0.7579	TCGA-2Y-A9GZ-01			615	0	-0.2159
	LIHC(T=369,N=50)	Tumor	0.4657	TCGA-CC-A9FS-01			432	1	-0.9132
	LIHC(T=369,N=50)	Tumor	5.6297	TCGA-G3-A7M6-01			1636	0	-2.6349
	LIHC(T=369,N=50)	Tumor	2.1345	TCGA-WQ-AB4B-01			558	1	-1.9379
	LIHC(T=369,N=50)	Tumor	1.9377	TCGA-DD-A39Z-01			570	0	-2.4659
	LIHC(T=369,N=50)	Tumor	-2.4659	TCGA-RC-A6M5-01			763	0	-3.816
	LIHC(T=369,N=50)	Tumor	3.5274	TCGA-DD-AADK-01			1372	1	-1.3548
	LIHC(T=369,N=50)	Tumor	-2.114	TCGA-DD-A4NN-01			308	1	-3.3076
	LIHC(T=369,N=50)	Tumor	0.1124	TCGA-G3-A5SL-01			673	0	-1.8314
	LIHC(T=369,N=50)	Tumor	-3.458	TCGA-DD-A11A-01			2301	0	0.4761
	LIHC(T=369,N=50)	Tumor	-3.0469	TCGA-DD-AAD0-01			633	1	-0.9406
	LIHC(T=369,N=50)	Tumor	-2.3147	TCGA-DD-AAVS-01			1624	1	-3.3076
	LIHC(T=369,N=50)	Tumor	0.8805	TCGA-RC-A6M6-01			2542	1	-3.458
	LIHC(T=369,N=50)	Tumor	2.4934	TCGA-FV-A2QQ-01
	LIHC(T=369,N=50)	Tumor	0.5666	TCGA-DD-AAE9-01
	LIHC(T=369,N=50)	Tumor	1.7316	TCGA-2Y-A9GV-01
	LIHC(T=369,N=50)	Tumor	-0.1504	TCGA-DD-AADS-01
	LIHC(T=369,N=50)	Tumor	6.6473	TCGA-G3-A5SJ-01
	LIHC(T=369,N=50)	Tumor	-5.0116	TCGA-DD-AACE-01
	LIHC(T=369,N=50)	Tumor	-2.8262	TCGA-DD-AAVX-01
	LIHC(T=369,N=50)	Tumor	-2.7274	TCGA-RG-A7D4-01
	LIHC(T=369,N=50)	Tumor	1.8323	TCGA-DD-A4NO-01
	LIHC(T=369,N=50)	Tumor	3.7237	TCGA-DD-AAEG-01
	LIHC(T=369,N=50)	Tumor	-3.458	TCGA-XR-A8TF-01
	LIHC(T=369,N=50)	Tumor	-0.0277	TCGA-ED-A66Y-01
	LIHC(T=369,N=50)	Tumor	4.2833	TCGA-BC-A112-01
	LIHC(T=369,N=50)	Tumor	-0.7346	TCGA-BW-A5NO-01
	LIHC(T=369,N=50)	Tumor	-3.1714	TCGA-UB-A7MF-01
	LIHC(T=369,N=50)	Tumor	5.2464	TCGA-WX-AA44-01
	LIHC(T=369,N=50)	Tumor	2.828	TCGA-DD-AACQ-01
	LIHC(T=369,N=50)	Tumor	-2.4659	TCGA-G3-A25U-01
	LIHC(T=369,N=50)	Tumor	1.0915	TCGA-DD-A1EK-01
	LIHC(T=369,N=50)	Tumor	-3.458	TCGA-EP-A12J-01
	LIHC(T=369,N=50)	Tumor	-1.5522	TCGA-DD-AAED-01
	LIHC(T=369,N=50)	Tumor	3.0305	TCGA-DD-A1EG-01
	LIHC(T=369,N=50)	Tumor	1.3735	TCGA-BC-A10R-01
	LIHC(T=369,N=50)	Tumor	3.5086	TCGA-G3-A3CG-01
	LIHC(T=369,N=50)	Tumor	2.3816	TCGA-DD-A1ED-01
	LIHC(T=369,N=50)	Tumor	0.6425	TCGA-2Y-A9H8-01
	LIHC(T=369,N=50)	Tumor	-3.458	TCGA-2Y-A9GT-01
	LIHC(T=369,N=50)	Tumor	-1.1488	TCGA-DD-A115-01
	LIHC(T=369,N=50)	Normal	-0.0425	TCGA-G3-A3CH-11
	LIHC(T=369,N=50)	Normal	-0.1031	TCGA-DD-A3A6-11
	LIHC(T=369,N=50)	Normal	0.8327	TCGA-DD-A3A5-11
	LIHC(T=369,N=50)	Normal	0.7579	TCGA-DD-A116-11
	LIHC(T=369,N=50)	Normal	1.4704	TCGA-DD-A114-11
	LIHC(T=369,N=50)	Normal	2.7889	TCGA-DD-A1EG-11
	LIHC(T=369,N=50)	Normal	2.7805	TCGA-DD-A1EJ-11
	LIHC(T=369,N=50)	Normal	1.6512	TCGA-DD-A11B-11
	LIHC(T=369,N=50)	Normal	2.2299	TCGA-ES-A2HT-11
	LIHC(T=369,N=50)	Normal	1.7744	TCGA-BC-A216-11
	LIHC(T=369,N=50)	Normal	-0.1665	TCGA-DD-A39Z-11
	LIHC(T=369,N=50)	Normal	0.1519	TCGA-EP-A3RK-11
	LIHC(T=369,N=50)	Normal	2.0183	TCGA-DD-A113-11
	LIHC(T=369,N=50)	Normal	-0.3566	TCGA-DD-A3A8-11
	LIHC(T=369,N=50)	Normal	0.6332	TCGA-DD-A1EC-11
	LIHC(T=369,N=50)	Normal	3.7762	TCGA-BC-A10U-11
	LIHC(T=369,N=50)	Normal	-0.1031	TCGA-DD-A3A2-11
	LIHC(T=369,N=50)	Normal	1.125	TCGA-BC-A10Y-11
	LIHC(T=369,N=50)	Normal	-1.4699	TCGA-DD-A39X-11
	LIHC(T=369,N=50)	Normal	1.6785	TCGA-DD-A11A-11
	LIHC(T=369,N=50)	Normal	0.2762	TCGA-DD-A39W-11
	LIHC(T=369,N=50)	Normal	0.0158	TCGA-DD-A3A4-11
	LIHC(T=369,N=50)	Normal	0.9862	TCGA-BC-A110-11
	LIHC(T=369,N=50)	Normal	1.9527	TCGA-EP-A12J-11
	LIHC(T=369,N=50)	Normal	0.8246	TCGA-BC-A10R-11
	LIHC(T=369,N=50)	Normal	0.6608	TCGA-BC-A10T-11
	LIHC(T=369,N=50)	Normal	4.4874	TCGA-FV-A2QR-11
	LIHC(T=369,N=50)	Normal	0.6239	TCGA-DD-A1EI-11
	LIHC(T=369,N=50)	Normal	0.2881	TCGA-BC-A10X-11
	LIHC(T=369,N=50)	Normal	2.8838	TCGA-BD-A3EP-11
	LIHC(T=369,N=50)	Normal	2.3871	TCGA-BD-A2L6-11
	LIHC(T=369,N=50)	Normal	2.1114	TCGA-DD-A11D-11
	LIHC(T=369,N=50)	Normal	-0.7346	TCGA-DD-A118-11
	LIHC(T=369,N=50)	Normal	0.8408	TCGA-DD-A39V-11
	LIHC(T=369,N=50)	Normal	0.8082	TCGA-BC-A10W-11
	LIHC(T=369,N=50)	Normal	0.4657	TCGA-EP-A26S-11
	LIHC(T=369,N=50)	Normal	2.5413	TCGA-DD-A3A1-11
	LIHC(T=369,N=50)	Normal	2.8838	TCGA-FV-A3R2-11
	LIHC(T=369,N=50)	Normal	0.3346	TCGA-DD-A119-11
	LIHC(T=369,N=50)	Normal	2.9525	TCGA-FV-A23B-11
	LIHC(T=369,N=50)	Normal	1.6512	TCGA-DD-A1EE-11
	LIHC(T=369,N=50)	Normal	0.9568	TCGA-DD-A1EB-11
	LIHC(T=369,N=50)	Normal	0.4447	TCGA-DD-A1EH-11
	LIHC(T=369,N=50)	Normal	1.4652	TCGA-DD-A3A3-11
	LIHC(T=369,N=50)	Normal	1.9638	TCGA-DD-A1EL-11
	LIHC(T=369,N=50)	Normal	3.3379	TCGA-BC-A10Z-11
	LIHC(T=369,N=50)	Normal	0.4967	TCGA-FV-A3I1-11
	LIHC(T=369,N=50)	Normal	-0.3566	TCGA-DD-A11C-11
	LIHC(T=369,N=50)	Normal	1.2271	TCGA-BC-A10Q-11
	LIHC(T=369,N=50)	Normal	1.2333	TCGA-FV-A3I0-11
