# Supplementary material for: CXCL3 promotes liver cancer progression by modulating the tumor microenvironment via the PI3K/AKT/mTOR pathway
Source: PLoS One. 2025 Nov 19;20(11):e0334639. doi: 10.1371/journal.pone.0334639 (PMC12629499; doi:10.1371/journal.pone.0334639)
Supplement: S5 File — (ZIP) [file pone.0334639.s005.zip]

Archive with 52 entries (45 files):
- S 10. File. Original FIgures. Fig.3/
- S 10. File. Original FIgures. Fig.3/3b Bel-7402/
- S 10. File. Original FIgures. Fig.3/3b Bel-7402/0ngml-E.jpg
- S 10. File. Original FIgures. Fig.3/3b Bel-7402/0ngml-H.jpg
- S 10. File. Original FIgures. Fig.3/3b Bel-7402/0ngml-M.jpg
- S 10. File. Original FIgures. Fig.3/3b Bel-7402/10ngml-E.jpg
- S 10. File. Original FIgures. Fig.3/3b Bel-7402/10ngml-H.jpg
- S 10. File. Original FIgures. Fig.3/3b Bel-7402/10ngml-M.jpg
- S 10. File. Original FIgures. Fig.3/3b Bel-7402/5ngml-E.jpg
- S 10. File. Original FIgures. Fig.3/3b Bel-7402/5ngml-H.jpg
- S 10. File. Original FIgures. Fig.3/3b Bel-7402/5ngml-M.jpg
- S 10. File. Original FIgures. Fig.3/3c HepG2/
- S 10. File. Original FIgures. Fig.3/3c HepG2/0ngml-E.jpg
- S 10. File. Original FIgures. Fig.3/3c HepG2/0ngml-H.jpg
- S 10. File. Original FIgures. Fig.3/3c HepG2/0ngml-M.jpg
- S 10. File. Original FIgures. Fig.3/3c HepG2/10ngml-E.jpg
- S 10. File. Original FIgures. Fig.3/3c HepG2/10ngml-M.jpg
- S 10. File. Original FIgures. Fig.3/3c HepG2/10ngml.jpg
- S 10. File. Original FIgures. Fig.3/3c HepG2/5ngml-E.jpg
- S 10. File. Original FIgures. Fig.3/3c HepG2/5ngml-H.jpg
- S 10. File. Original FIgures. Fig.3/3c HepG2/5ngml-M.jpg
- S 10. File. Original FIgures. Fig.3/3d SMMC-7721/
- S 10. File. Original FIgures. Fig.3/3d SMMC-7721/0ngml-E.jpg
- S 10. File. Original FIgures. Fig.3/3d SMMC-7721/0ngml-H.jpg
- S 10. File. Original FIgures. Fig.3/3d SMMC-7721/0ngml-M.jpg
- S 10. File. Original FIgures. Fig.3/3d SMMC-7721/10ngml-E.jpg
- S 10. File. Original FIgures. Fig.3/3d SMMC-7721/10ngml-H.jpg
- S 10. File. Original FIgures. Fig.3/3d SMMC-7721/10ngml-M.jpg
- S 10. File. Original FIgures. Fig.3/3d SMMC-7721/5ngml-E.jpg
- S 10. File. Original FIgures. Fig.3/3d SMMC-7721/5ngml-H.jpg
- S 10. File. Original FIgures. Fig.3/3d SMMC-7721/5ngml-M.jpg
- S 10. File. Original FIgures. Fig.3/3e/
- S 10. File. Original FIgures. Fig.3/3e/bel-7402-0ngml.jpg
- S 10. File. Original FIgures. Fig.3/3e/bel-7402-10ngml .jpg
- S 10. File. Original FIgures. Fig.3/3e/bel-7402-20ngml.jpg
- S 10. File. Original FIgures. Fig.3/3e/bel-7402-2ngml.jpg
- S 10. File. Original FIgures. Fig.3/3e/bel-7402-30ngml.jpg
- S 10. File. Original FIgures. Fig.3/3e/bel-7402-5ngml.jpg
- S 10. File. Original FIgures. Fig.3/3f/
- S 10. File. Original FIgures. Fig.3/3f/Hepg2 0ngml.jpg
- S 10. File. Original FIgures. Fig.3/3f/Hepg2 10ngml.jpg
- S 10. File. Original FIgures. Fig.3/3f/Hepg2 20ngml.jpg
- S 10. File. Original FIgures. Fig.3/3f/Hepg2 2ngml.jpg
- S 10. File. Original FIgures. Fig.3/3f/Hepg2 30ngml.jpg
- S 10. File. Original FIgures. Fig.3/3f/Hepg2 5ngml.jpg
- S 10. File. Original FIgures. Fig.3/3g/
- S 10. File. Original FIgures. Fig.3/3g/SMMC-0ngml.jpg
- S 10. File. Original FIgures. Fig.3/3g/SMMC-10ngml.jpg
- S 10. File. Original FIgures. Fig.3/3g/SMMC-20ngml.jpg
- S 10. File. Original FIgures. Fig.3/3g/SMMC-2ngml.jpg
- S 10. File. Original FIgures. Fig.3/3g/SMMC-30ngml.jpg
- S 10. File. Original FIgures. Fig.3/3g/SMMC-5ngml.jpg
