# Supplementary material for: CXCL3 promotes liver cancer progression by modulating the tumor microenvironment via the PI3K/AKT/mTOR pathway
Source: PLoS One. 2025 Nov 19;20(11):e0334639. doi: 10.1371/journal.pone.0334639 (PMC12629499; doi:10.1371/journal.pone.0334639)
Supplement: S6 File — (ZIP) [file pone.0334639.s006.zip]

Archive with 74 entries (60 files):
- S 11. File. Original Images. Fig4/
- S 11. File. Original Images. Fig4/S 11. File. Original FIgures. Fig.4/
- S 11. File. Original Images. Fig4/S 11. File. Original FIgures. Fig.4/4a/
- S 11. File. Original Images. Fig4/S 11. File. Original FIgures. Fig.4/4a/Bel-7402/
- S 11. File. Original Images. Fig4/S 11. File. Original FIgures. Fig.4/4a/Bel-7402/BEI-7402 mock-yg.jpg
- S 11. File. Original Images. Fig4/S 11. File. Original FIgures. Fig.4/4a/Bel-7402/BEI-7402 Mock-z.jpg
- S 11. File. Original Images. Fig4/S 11. File. Original FIgures. Fig.4/4a/Bel-7402/BEI-7402 Overexpression -y.jpg
- S 11. File. Original Images. Fig4/S 11. File. Original FIgures. Fig.4/4a/Bel-7402/BEI-7402 Overexpression--z.jpg
- S 11. File. Original Images. Fig4/S 11. File. Original FIgures. Fig.4/4a/hepg2/
- S 11. File. Original Images. Fig4/S 11. File. Original FIgures. Fig.4/4a/hepg2/hepg2  Overexpression-y.jpg
- S 11. File. Original Images. Fig4/S 11. File. Original FIgures. Fig.4/4a/hepg2/hepg2  Overexpression-z.jpg
- S 11. File. Original Images. Fig4/S 11. File. Original FIgures. Fig.4/4a/hepg2/hepg2 mock--y.jpg
- S 11. File. Original Images. Fig4/S 11. File. Original FIgures. Fig.4/4a/hepg2/hepg2 mock-z.jpg
- S 11. File. Original Images. Fig4/S 11. File. Original FIgures. Fig.4/4a/smmc-7721/
- S 11. File. Original Images. Fig4/S 11. File. Original FIgures. Fig.4/4a/smmc-7721/Smmc7721 MOCK-y.jpg
- S 11. File. Original Images. Fig4/S 11. File. Original FIgures. Fig.4/4a/smmc-7721/Smmc7721 MOCK-z.jpg
- S 11. File. Original Images. Fig4/S 11. File. Original FIgures. Fig.4/4a/smmc-7721/Smmc7721 Overexpression-y.jpg
- S 11. File. Original Images. Fig4/S 11. File. Original FIgures. Fig.4/4a/smmc-7721/Smmc7721 Overexpression-z.jpg
- S 11. File. Original Images. Fig4/S 11. File. Original FIgures. Fig.4/4e/
- S 11. File. Original Images. Fig4/S 11. File. Original FIgures. Fig.4/4e/BEL-7402 MOCK  merge.jpg
- S 11. File. Original Images. Fig4/S 11. File. Original FIgures. Fig.4/4e/BEL-7402 MOCK --edu.jpg
- S 11. File. Original Images. Fig4/S 11. File. Original FIgures. Fig.4/4e/BEL-7402 MOCK Hoechst33342.jpg
- S 11. File. Original Images. Fig4/S 11. File. Original FIgures. Fig.4/4e/BEL-7402 Overexpression-edu.jpg
- S 11. File. Original Images. Fig4/S 11. File. Original FIgures. Fig.4/4e/BEL-7402 Overexpression-Hoechst33342.jpg
- S 11. File. Original Images. Fig4/S 11. File. Original FIgures. Fig.4/4e/BEL-7402 Overexpression-merge.jpg
- S 11. File. Original Images. Fig4/S 11. File. Original FIgures. Fig.4/4f/
- S 11. File. Original Images. Fig4/S 11. File. Original FIgures. Fig.4/4f/hepG2 Mock-edu.jpg
- S 11. File. Original Images. Fig4/S 11. File. Original FIgures. Fig.4/4f/hepG2 Mock-Hoechst33342.jpg
- S 11. File. Original Images. Fig4/S 11. File. Original FIgures. Fig.4/4f/hepG2 Mock-merge.jpg
- S 11. File. Original Images. Fig4/S 11. File. Original FIgures. Fig.4/4f/hepG2 Overexpression-edu.jpg
- S 11. File. Original Images. Fig4/S 11. File. Original FIgures. Fig.4/4f/hepG2 Overexpression-Hoechst33342.jpg
- S 11. File. Original Images. Fig4/S 11. File. Original FIgures. Fig.4/4f/hepG2 Overexpression-merge.jpg
- S 11. File. Original Images. Fig4/S 11. File. Original FIgures. Fig.4/4g/
- S 11. File. Original Images. Fig4/S 11. File. Original FIgures. Fig.4/4g/SMMC-7721 Mock-EDU.jpg
- S 11. File. Original Images. Fig4/S 11. File. Original FIgures. Fig.4/4g/SMMC-7721 Mock-Hoechst33342.jpg
- S 11. File. Original Images. Fig4/S 11. File. Original FIgures. Fig.4/4g/SMMC-7721 Mock-MERGE.jpg
- S 11. File. Original Images. Fig4/S 11. File. Original FIgures. Fig.4/4g/SMMC-7721 Overexpression-edu.jpg
- S 11. File. Original Images. Fig4/S 11. File. Original FIgures. Fig.4/4g/SMMC-7721 Overexpression-Hoechst33342.jpg
- S 11. File. Original Images. Fig4/S 11. File. Original FIgures. Fig.4/4g/SMMC-7721 Overexpression-merge.jpg
- S 11. File. Original Images. Fig4/S 11. File. Original FIgures. Fig.4/4h/
- S 11. File. Original Images. Fig4/S 11. File. Original FIgures. Fig.4/4h/BEL-7402 MOCK.png
- S 11. File. Original Images. Fig4/S 11. File. Original FIgures. Fig.4/4h/BEL-7402 Overexpression.png
- S 11. File. Original Images. Fig4/S 11. File. Original FIgures. Fig.4/4h/Hepg2 MOCK.png
- S 11. File. Original Images. Fig4/S 11. File. Original FIgures. Fig.4/4h/HepG2 Overexpression.png
- S 11. File. Original Images. Fig4/S 11. File. Original FIgures. Fig.4/4h/SMMC-7721 MOCK.jpg
- S 11. File. Original Images. Fig4/S 11. File. Original FIgures. Fig.4/4h/SMMC-7721 Overexpression.jpg
- S 11. File. Original Images. Fig4/S 11. File. Original FIgures. Fig.4/4j/
- S 11. File. Original Images. Fig4/S 11. File. Original FIgures. Fig.4/4j/Bel-7402 MOCK.jpg
- S 11. File. Original Images. Fig4/S 11. File. Original FIgures. Fig.4/4j/Bel-7402 Overexpression.jpg
- S 11. File. Original Images. Fig4/S 11. File. Original FIgures. Fig.4/4j/Hepg2 MOCK.jpg
- S 11. File. Original Images. Fig4/S 11. File. Original FIgures. Fig.4/4j/Hepg2Overexpression.jpg
- S 11. File. Original Images. Fig4/S 11. File. Original FIgures. Fig.4/4j/SMMC-7721 cxcl3   Overexpression.jpg
- S 11. File. Original Images. Fig4/S 11. File. Original FIgures. Fig.4/4j/SMMC-7721 cxcl3 MOCK.jpg
- S 11. File. Original Images. Fig4/S 11. File. Original FIgures. Fig.4/4k/
- S 11. File. Original Images. Fig4/S 11. File. Original FIgures. Fig.4/4k/bel-7402 CXCL3   MOCK--0H.jpg
- S 11. File. Original Images. Fig4/S 11. File. Original FIgures. Fig.4/4k/bel-7402 CXCL3  MOCK--24H).jpg
- S 11. File. Original Images. Fig4/S 11. File. Original FIgures. Fig.4/4k/bel-7402 CXCL3  Overexpression--24H.jpg
- S 11. File. Original Images. Fig4/S 11. File. Original FIgures. Fig.4/4k/bel-7402 CXCL3  Overexpression--48H(684).jpg
- S 11. File. Original Images. Fig4/S 11. File. Original FIgures. Fig.4/4k/bel-7402 cxcl3 MOCK 48H.jpg
- S 11. File. Original Images. Fig4/S 11. File. Original FIgures. Fig.4/4k/bel-7402 CXCL3 Overexpression-- 0H .jpg
- S 11. File. Original Images. Fig4/S 11. File. Original FIgures. Fig.4/4l/
- S 11. File. Original Images. Fig4/S 11. File. Original FIgures. Fig.4/4l/HepG 2 CXCL3  MOCK --0h.jpg
- S 11. File. Original Images. Fig4/S 11. File. Original FIgures. Fig.4/4l/HepG 2 CXCL3  MOCK--24h.jpg
- S 11. File. Original Images. Fig4/S 11. File. Original FIgures. Fig.4/4l/HepG 2 CXCL3  Overexpression --0h.jpg
- S 11. File. Original Images. Fig4/S 11. File. Original FIgures. Fig.4/4l/HepG 2 CXCL3  Overexpression --24h.jpg
- S 11. File. Original Images. Fig4/S 11. File. Original FIgures. Fig.4/4l/HepG 2 CXCL3  Overexpression --48h.jpg
- S 11. File. Original Images. Fig4/S 11. File. Original FIgures. Fig.4/4l/HepG2 cxcl3 mock--48h.jpg
- S 11. File. Original Images. Fig4/S 11. File. Original FIgures. Fig.4/4m/
- S 11. File. Original Images. Fig4/S 11. File. Original FIgures. Fig.4/4m/SMMC-7721 MOCK--0H.jpg
- S 11. File. Original Images. Fig4/S 11. File. Original FIgures. Fig.4/4m/SMMC-7721 MOCK--24H.jpg
- S 11. File. Original Images. Fig4/S 11. File. Original FIgures. Fig.4/4m/SMMC-7721 Overexpression --48h.jpg
- S 11. File. Original Images. Fig4/S 11. File. Original FIgures. Fig.4/4m/SMMC-7721 Overexpression--0H.jpg
- S 11. File. Original Images. Fig4/S 11. File. Original FIgures. Fig.4/4m/SMMC-7721 Overexpression--24H).jpg
- S 11. File. Original Images. Fig4/S 11. File. Original FIgures. Fig.4/4m/SMMC-7721MOCK 48H.jpg
