# Supplementary material for: CXCL3 promotes liver cancer progression by modulating the tumor microenvironment via the PI3K/AKT/mTOR pathway
Source: PLoS One. 2025 Nov 19;20(11):e0334639. doi: 10.1371/journal.pone.0334639 (PMC12629499; doi:10.1371/journal.pone.0334639)
Supplement: S7 File — (ZIP) [file pone.0334639.s007.zip]

Archive with 73 entries (60 files):
- S 12. File. Original FIgures. Fig.5/
- S 12. File. Original FIgures. Fig.5/5b/
- S 12. File. Original FIgures. Fig.5/5b/BEL-7402   荧光对比图/
- S 12. File. Original FIgures. Fig.5/5b/BEL-7402   荧光对比图/BEL-7402 sh-CXCL3--y.jpg
- S 12. File. Original FIgures. Fig.5/5b/BEL-7402   荧光对比图/BEL-7402 sh-CXCL3-Z.jpg
- S 12. File. Original FIgures. Fig.5/5b/BEL-7402   荧光对比图/BEL-7402 sh-NC-Y.jpg
- S 12. File. Original FIgures. Fig.5/5b/BEL-7402   荧光对比图/BEL-7402 sh-NC-Z.jpg
- S 12. File. Original FIgures. Fig.5/5b/Hepg2 荧光对比图/
- S 12. File. Original FIgures. Fig.5/5b/Hepg2 荧光对比图/HEPG2 sh-CXCL3 --Y.jpg
- S 12. File. Original FIgures. Fig.5/5b/Hepg2 荧光对比图/HEPG2 sh-CXCL3-Z.jpg
- S 12. File. Original FIgures. Fig.5/5b/Hepg2 荧光对比图/HEPG2 sh-NC-Y.jpg
- S 12. File. Original FIgures. Fig.5/5b/Hepg2 荧光对比图/HEPG2 sh-NC-Z.jpg
- S 12. File. Original FIgures. Fig.5/5b/SMMC7721荧光对比图/
- S 12. File. Original FIgures. Fig.5/5b/SMMC7721荧光对比图/SMMC-7721 sh-CXCL3 -Y.jpg
- S 12. File. Original FIgures. Fig.5/5b/SMMC7721荧光对比图/SMMC-7721 sh-CXCL3--Z.jpg
- S 12. File. Original FIgures. Fig.5/5b/SMMC7721荧光对比图/SMMC-7721 sh-NC--Y.jpg
- S 12. File. Original FIgures. Fig.5/5b/SMMC7721荧光对比图/SMMC-7721 sh-NC--Z.jpg
- S 12. File. Original FIgures. Fig.5/5e/
- S 12. File. Original FIgures. Fig.5/5e/BEL-7402  sh-CXCL3 EDU.jpg
- S 12. File. Original FIgures. Fig.5/5e/BEL-7402  sh-CXCL3 Hoechst33342 .jpg
- S 12. File. Original FIgures. Fig.5/5e/BEL-7402  sh-CXCL3 Merge.jpg
- S 12. File. Original FIgures. Fig.5/5e/BEL-7402  sh-NC EDU.jpg
- S 12. File. Original FIgures. Fig.5/5e/BEL-7402  sh-NC Hoechst33342 .jpg
- S 12. File. Original FIgures. Fig.5/5e/BEL-7402  sh-NC--MERGE.jpg
- S 12. File. Original FIgures. Fig.5/5f/
- S 12. File. Original FIgures. Fig.5/5f/HEPG2  sh-CXCL3 EDU.jpg
- S 12. File. Original FIgures. Fig.5/5f/HEPG2  sh-CXCL3 Hoechst33342 .jpg
- S 12. File. Original FIgures. Fig.5/5f/HEPG2  sh-CXCL3 MERGE.jpg
- S 12. File. Original FIgures. Fig.5/5f/HEPG2  sh-NC EDU.jpg
- S 12. File. Original FIgures. Fig.5/5f/HEPG2  sh-NC Hoechst33342 .jpg
- S 12. File. Original FIgures. Fig.5/5f/HEPG2  sh-NC MERGE.jpg
- S 12. File. Original FIgures. Fig.5/5g/
- S 12. File. Original FIgures. Fig.5/5g/SMMC-721 sh-CXCL3  MERGE.jpg
- S 12. File. Original FIgures. Fig.5/5g/SMMC-721 sh-CXCL3 EDU.jpg
- S 12. File. Original FIgures. Fig.5/5g/SMMC-721 sh-CXCL3 Hoechst33342 .jpg
- S 12. File. Original FIgures. Fig.5/5g/SMMC-7721 sh-NC EDU.jpg
- S 12. File. Original FIgures. Fig.5/5g/SMMC-7721 sh-NC MERGE.jpg
- S 12. File. Original FIgures. Fig.5/5g/SMMC-7721 sh-NC-Hoechst33342 .jpg
- S 12. File. Original FIgures. Fig.5/5h/
- S 12. File. Original FIgures. Fig.5/5h/BEL-7402-shCXCL3.png
- S 12. File. Original FIgures. Fig.5/5h/BEL-7402-shNC.png
- S 12. File. Original FIgures. Fig.5/5h/hepg2-sh-NC.png
- S 12. File. Original FIgures. Fig.5/5h/hepg2-shCXCL3.png
- S 12. File. Original FIgures. Fig.5/5h/SMMC-7721-sh-CXCL3.jpg
- S 12. File. Original FIgures. Fig.5/5h/SMMC-7721-sh-NC.jpg
- S 12. File. Original FIgures. Fig.5/5i/
- S 12. File. Original FIgures. Fig.5/5i/bel-7402 sh-CXCL3 .jpg
- S 12. File. Original FIgures. Fig.5/5i/Bel-7402 sh-NC.jpg
- S 12. File. Original FIgures. Fig.5/5i/Hepg2 sh-CXCL3.jpg
- S 12. File. Original FIgures. Fig.5/5i/Hepg2 sh-NC.jpg
- S 12. File. Original FIgures. Fig.5/5i/SMMC-7721  sh-CXCL3.jpg
- S 12. File. Original FIgures. Fig.5/5i/SMMC-7721 sh-NC.jpg
- S 12. File. Original FIgures. Fig.5/5j/
- S 12. File. Original FIgures. Fig.5/5j/BEL-7402 sh-CXCL3 0H.jpg
- S 12. File. Original FIgures. Fig.5/5j/BEL-7402 sh-CXCL3 24H.jpg
- S 12. File. Original FIgures. Fig.5/5j/BEL-7402 sh-CXCL3 48H.jpg
- S 12. File. Original FIgures. Fig.5/5j/BEL-7402 sh-NC 0H.jpg
- S 12. File. Original FIgures. Fig.5/5j/BEL-7402 sh-NC 24H.jpg
- S 12. File. Original FIgures. Fig.5/5j/BEL-7402 sh-NC 48H.jpg
- S 12. File. Original FIgures. Fig.5/5k/
- S 12. File. Original FIgures. Fig.5/5k/HepG2 sh-CXCL3  0H.jpg
- S 12. File. Original FIgures. Fig.5/5k/HepG2 sh-CXCL3  24H.jpg
- S 12. File. Original FIgures. Fig.5/5k/HepG2 sh-CXCL3  48H.jpg
- S 12. File. Original FIgures. Fig.5/5k/HepG2 sh-NC  0H.jpg
- S 12. File. Original FIgures. Fig.5/5k/HepG2 sh-NC  24H.jpg
- S 12. File. Original FIgures. Fig.5/5k/HepG2 sh-NC  48H.jpg
- S 12. File. Original FIgures. Fig.5/5l/
- S 12. File. Original FIgures. Fig.5/5l/SMMC-7721 sh-CXCL3 0h.jpg
- S 12. File. Original FIgures. Fig.5/5l/SMMC-7721 sh-CXCL3 24h.jpg
- S 12. File. Original FIgures. Fig.5/5l/SMMC-7721 sh-CXCL3 48h.jpg
- S 12. File. Original FIgures. Fig.5/5l/SMMC-7721 sh-NC 0H.jpg
- S 12. File. Original FIgures. Fig.5/5l/SMMC-7721 sh-NC 24H.jpg
- S 12. File. Original FIgures. Fig.5/5l/SMMC-7721 sh-NC 48H.jpg
