# Supplementary material for: CXCL3 promotes liver cancer progression by modulating the tumor microenvironment via the PI3K/AKT/mTOR pathway
Source: PLoS One. 2025 Nov 19;20(11):e0334639. doi: 10.1371/journal.pone.0334639 (PMC12629499; doi:10.1371/journal.pone.0334639)
Supplement: S8 File — (ZIP) [file pone.0334639.s008.zip]

Archive with 51 entries (34 files):
- S 13. File. Original Images. Fig6/
- S 13. File. Original Images. Fig6/S 13. File. Original FIgures. Fig.6/
- S 13. File. Original Images. Fig6/S 13. File. Original FIgures. Fig.6/6a/
- S 13. File. Original Images. Fig6/S 13. File. Original FIgures. Fig.6/6a/MOCK/
- S 13. File. Original Images. Fig6/S 13. File. Original FIgures. Fig.6/6a/MOCK/LX-2 CXCL3-MOCK-2.jpg
- S 13. File. Original Images. Fig6/S 13. File. Original FIgures. Fig.6/6a/MOCK/LX-2 CXCL3-MOCK.jpg
- S 13. File. Original Images. Fig6/S 13. File. Original FIgures. Fig.6/6a/OVEREXPRESSION/
- S 13. File. Original Images. Fig6/S 13. File. Original FIgures. Fig.6/6a/OVEREXPRESSION/LX-2 CXCL3-A1113- 2-1.jpg
- S 13. File. Original Images. Fig6/S 13. File. Original FIgures. Fig.6/6a/OVEREXPRESSION/LX-2 CXCL3-A1113- 2-2.jpg
- S 13. File. Original Images. Fig6/S 13. File. Original FIgures. Fig.6/6e/
- S 13. File. Original Images. Fig6/S 13. File. Original FIgures. Fig.6/6e/bel-7402/
- S 13. File. Original Images. Fig6/S 13. File. Original FIgures. Fig.6/6e/bel-7402/A/
- S 13. File. Original Images. Fig6/S 13. File. Original FIgures. Fig.6/6e/bel-7402/A/BEL-7402 LX-2 0%.jpg
- S 13. File. Original Images. Fig6/S 13. File. Original FIgures. Fig.6/6e/bel-7402/A/BEL-7402 LX-2 20%.jpg
- S 13. File. Original Images. Fig6/S 13. File. Original FIgures. Fig.6/6e/bel-7402/A/BEL-7402 LX-2 40%.jpg
- S 13. File. Original Images. Fig6/S 13. File. Original FIgures. Fig.6/6e/bel-7402/A/BEL-7402 LX-2 60%.jpg
- S 13. File. Original Images. Fig6/S 13. File. Original FIgures. Fig.6/6e/bel-7402/A/BEL-7402 LX-2 80%.jpg
- S 13. File. Original Images. Fig6/S 13. File. Original FIgures. Fig.6/6e/bel-7402/N/
- S 13. File. Original Images. Fig6/S 13. File. Original FIgures. Fig.6/6e/bel-7402/N/BEL-7402 LX-2 0%.jpg
- S 13. File. Original Images. Fig6/S 13. File. Original FIgures. Fig.6/6e/bel-7402/N/BEL-7402 LX-2 20%.jpg
- S 13. File. Original Images. Fig6/S 13. File. Original FIgures. Fig.6/6e/bel-7402/N/BEL-7402 LX-2 40%.jpg
- S 13. File. Original Images. Fig6/S 13. File. Original FIgures. Fig.6/6e/bel-7402/N/BEL-7402 LX-2 60%.jpg
- S 13. File. Original Images. Fig6/S 13. File. Original FIgures. Fig.6/6e/bel-7402/N/BEL-7402 LX-2 80%.jpg
- S 13. File. Original Images. Fig6/S 13. File. Original FIgures. Fig.6/6f/
- S 13. File. Original Images. Fig6/S 13. File. Original FIgures. Fig.6/6f/HEPG2/
- S 13. File. Original Images. Fig6/S 13. File. Original FIgures. Fig.6/6f/HEPG2/A/
- S 13. File. Original Images. Fig6/S 13. File. Original FIgures. Fig.6/6f/HEPG2/A/hepG2 LX2 A-20%.jpg
- S 13. File. Original Images. Fig6/S 13. File. Original FIgures. Fig.6/6f/HEPG2/A/hepG2 LX2 A-80%.jpg
- S 13. File. Original Images. Fig6/S 13. File. Original FIgures. Fig.6/6f/HEPG2/A/hepG2 LX2 A0%.jpg
- S 13. File. Original Images. Fig6/S 13. File. Original FIgures. Fig.6/6f/HEPG2/A/hepG2 LX2 A40%).jpg
- S 13. File. Original Images. Fig6/S 13. File. Original FIgures. Fig.6/6f/HEPG2/A/hepG2 LX2 A60%.jpg
- S 13. File. Original Images. Fig6/S 13. File. Original FIgures. Fig.6/6f/HEPG2/N/
- S 13. File. Original Images. Fig6/S 13. File. Original FIgures. Fig.6/6f/HEPG2/N/hepG2 LX2 0%.jpg
- S 13. File. Original Images. Fig6/S 13. File. Original FIgures. Fig.6/6f/HEPG2/N/hepG2 LX2 20%.jpg
- S 13. File. Original Images. Fig6/S 13. File. Original FIgures. Fig.6/6f/HEPG2/N/hepG2 LX2 40%.jpg
- S 13. File. Original Images. Fig6/S 13. File. Original FIgures. Fig.6/6f/HEPG2/N/hepG2 LX2 60%.jpg
- S 13. File. Original Images. Fig6/S 13. File. Original FIgures. Fig.6/6f/HEPG2/N/hepG2 LX2 80%.jpg
- S 13. File. Original Images. Fig6/S 13. File. Original FIgures. Fig.6/6g/
- S 13. File. Original Images. Fig6/S 13. File. Original FIgures. Fig.6/6g/SMMC-7721/
- S 13. File. Original Images. Fig6/S 13. File. Original FIgures. Fig.6/6g/SMMC-7721/A/
- S 13. File. Original Images. Fig6/S 13. File. Original FIgures. Fig.6/6g/SMMC-7721/A/smmc-7721 lx2 0%.jpg
- S 13. File. Original Images. Fig6/S 13. File. Original FIgures. Fig.6/6g/SMMC-7721/A/smmc-7721 lx2 20%.jpg
- S 13. File. Original Images. Fig6/S 13. File. Original FIgures. Fig.6/6g/SMMC-7721/A/smmc-7721 lx2 40%.jpg
- S 13. File. Original Images. Fig6/S 13. File. Original FIgures. Fig.6/6g/SMMC-7721/A/smmc-7721 lx2 A60%.jpg
- S 13. File. Original Images. Fig6/S 13. File. Original FIgures. Fig.6/6g/SMMC-7721/A/smmc-7721 lx2 A80%.jpg
- S 13. File. Original Images. Fig6/S 13. File. Original FIgures. Fig.6/6g/SMMC-7721/N/
- S 13. File. Original Images. Fig6/S 13. File. Original FIgures. Fig.6/6g/SMMC-7721/N/smmc-7721 lx2 0%.jpg
- S 13. File. Original Images. Fig6/S 13. File. Original FIgures. Fig.6/6g/SMMC-7721/N/smmc-7721 lx2 20%.jpg
- S 13. File. Original Images. Fig6/S 13. File. Original FIgures. Fig.6/6g/SMMC-7721/N/smmc-7721 lx2 40%.jpg
- S 13. File. Original Images. Fig6/S 13. File. Original FIgures. Fig.6/6g/SMMC-7721/N/smmc-7721 lx2 60%.jpg
- S 13. File. Original Images. Fig6/S 13. File. Original FIgures. Fig.6/6g/SMMC-7721/N/smmc-7721 lx2 80%.jpg
