# Supplementary material for: CXCL3 promotes liver cancer progression by modulating the tumor microenvironment via the PI3K/AKT/mTOR pathway
Source: PLoS One. 2025 Nov 19;20(11):e0334639. doi: 10.1371/journal.pone.0334639 (PMC12629499; doi:10.1371/journal.pone.0334639)
Supplement: S9 File — (ZIP) [file pone.0334639.s009.zip]

Archive with 50 entries (36 files):
- S 14. File. Original Images. Fig7/
- S 14. File. Original Images. Fig7/S 14. File. Original FIgures. Fig.7/
- S 14. File. Original Images. Fig7/S 14. File. Original FIgures. Fig.7/7d/
- S 14. File. Original Images. Fig7/S 14. File. Original FIgures. Fig.7/7d/BEL-7402/
- S 14. File. Original Images. Fig7/S 14. File. Original FIgures. Fig.7/7d/BEL-7402/DMSO/
- S 14. File. Original Images. Fig7/S 14. File. Original FIgures. Fig.7/7d/BEL-7402/DMSO/bel cxcl3  0ngml.jpg
- S 14. File. Original Images. Fig7/S 14. File. Original FIgures. Fig.7/7d/BEL-7402/DMSO/bel cxcl3  10ngml.jpg
- S 14. File. Original Images. Fig7/S 14. File. Original FIgures. Fig.7/7d/BEL-7402/DMSO/bel cxcl3  2ngml.jpg
- S 14. File. Original Images. Fig7/S 14. File. Original FIgures. Fig.7/7d/BEL-7402/DMSO/bel cxcl3  5ngml.jpg
- S 14. File. Original Images. Fig7/S 14. File. Original FIgures. Fig.7/7d/BEL-7402/DMSO/bel cxcl3 20ngml.jpg
- S 14. File. Original Images. Fig7/S 14. File. Original FIgures. Fig.7/7d/BEL-7402/DMSO/bel cxcl3 30ngml.jpg
- S 14. File. Original Images. Fig7/S 14. File. Original FIgures. Fig.7/7d/BEL-7402/mtor/
- S 14. File. Original Images. Fig7/S 14. File. Original FIgures. Fig.7/7d/BEL-7402/mtor/bel cxcl3  20ngml.jpg
- S 14. File. Original Images. Fig7/S 14. File. Original FIgures. Fig.7/7d/BEL-7402/mtor/bel cxcl3 0ngml.jpg
- S 14. File. Original Images. Fig7/S 14. File. Original FIgures. Fig.7/7d/BEL-7402/mtor/bel cxcl3 10ngml.jpg
- S 14. File. Original Images. Fig7/S 14. File. Original FIgures. Fig.7/7d/BEL-7402/mtor/bel cxcl3 2ngml.jpg
- S 14. File. Original Images. Fig7/S 14. File. Original FIgures. Fig.7/7d/BEL-7402/mtor/bel cxcl3 30ngml.jpg
- S 14. File. Original Images. Fig7/S 14. File. Original FIgures. Fig.7/7d/BEL-7402/mtor/bel cxcl3 5ngml.jpg
- S 14. File. Original Images. Fig7/S 14. File. Original FIgures. Fig.7/7d/HEPG2/
- S 14. File. Original Images. Fig7/S 14. File. Original FIgures. Fig.7/7d/HEPG2/DMSO/
- S 14. File. Original Images. Fig7/S 14. File. Original FIgures. Fig.7/7d/HEPG2/DMSO/DMSO/
- S 14. File. Original Images. Fig7/S 14. File. Original FIgures. Fig.7/7d/HEPG2/DMSO/DMSO/Hepg2 cxcl3 10ngml.jpg
- S 14. File. Original Images. Fig7/S 14. File. Original FIgures. Fig.7/7d/HEPG2/DMSO/DMSO/Hepg2 cxcl3 2ngml.jpg
- S 14. File. Original Images. Fig7/S 14. File. Original FIgures. Fig.7/7d/HEPG2/DMSO/DMSO/Hepg2 cxcl3 30ngml.jpg
- S 14. File. Original Images. Fig7/S 14. File. Original FIgures. Fig.7/7d/HEPG2/DMSO/DMSO/Hepg2 cxcl3 5ngml.jpg
- S 14. File. Original Images. Fig7/S 14. File. Original FIgures. Fig.7/7d/HEPG2/DMSO/DMSO/Hepg2 cxcl3----0ngml.jpg
- S 14. File. Original Images. Fig7/S 14. File. Original FIgures. Fig.7/7d/HEPG2/DMSO/DMSO/Hepg2 cxcl3---20ngml.jpg
- S 14. File. Original Images. Fig7/S 14. File. Original FIgures. Fig.7/7d/HEPG2/mtor/
- S 14. File. Original Images. Fig7/S 14. File. Original FIgures. Fig.7/7d/HEPG2/mtor/MTOR/
- S 14. File. Original Images. Fig7/S 14. File. Original FIgures. Fig.7/7d/HEPG2/mtor/MTOR/Hepg2 cxcl3 0ngml.jpg
- S 14. File. Original Images. Fig7/S 14. File. Original FIgures. Fig.7/7d/HEPG2/mtor/MTOR/Hepg2 cxcl3 20ngml.jpg
- S 14. File. Original Images. Fig7/S 14. File. Original FIgures. Fig.7/7d/HEPG2/mtor/MTOR/Hepg2 cxcl3 2ngml.jpg
- S 14. File. Original Images. Fig7/S 14. File. Original FIgures. Fig.7/7d/HEPG2/mtor/MTOR/Hepg2 cxcl3---30ngml.jpg
- S 14. File. Original Images. Fig7/S 14. File. Original FIgures. Fig.7/7d/HEPG2/mtor/MTOR/Hepg2 cxcl3---5ngml.jpg
- S 14. File. Original Images. Fig7/S 14. File. Original FIgures. Fig.7/7d/HEPG2/mtor/MTOR/Hepg2 cxcl3--10ngml.jpg
- S 14. File. Original Images. Fig7/S 14. File. Original FIgures. Fig.7/7d/SMMC-7721/
- S 14. File. Original Images. Fig7/S 14. File. Original FIgures. Fig.7/7d/SMMC-7721/DMSO/
- S 14. File. Original Images. Fig7/S 14. File. Original FIgures. Fig.7/7d/SMMC-7721/DMSO/7721 cxcl3 0ngml-.jpg
- S 14. File. Original Images. Fig7/S 14. File. Original FIgures. Fig.7/7d/SMMC-7721/DMSO/7721 cxcl3 10ngml-.jpg
- S 14. File. Original Images. Fig7/S 14. File. Original FIgures. Fig.7/7d/SMMC-7721/DMSO/7721 cxcl3 20ngml-.jpg
- S 14. File. Original Images. Fig7/S 14. File. Original FIgures. Fig.7/7d/SMMC-7721/DMSO/7721 cxcl3 2ngml-.jpg
- S 14. File. Original Images. Fig7/S 14. File. Original FIgures. Fig.7/7d/SMMC-7721/DMSO/7721 cxcl3 30ngml-.jpg
- S 14. File. Original Images. Fig7/S 14. File. Original FIgures. Fig.7/7d/SMMC-7721/DMSO/7721 cxcl3 5ngml-.jpg
- S 14. File. Original Images. Fig7/S 14. File. Original FIgures. Fig.7/7d/SMMC-7721/mtor/
- S 14. File. Original Images. Fig7/S 14. File. Original FIgures. Fig.7/7d/SMMC-7721/mtor/7721 cxcl3   2ngml-.jpg
- S 14. File. Original Images. Fig7/S 14. File. Original FIgures. Fig.7/7d/SMMC-7721/mtor/7721 cxcl3 0ngml-.jpg
- S 14. File. Original Images. Fig7/S 14. File. Original FIgures. Fig.7/7d/SMMC-7721/mtor/7721 cxcl3 10ngml.jpg
- S 14. File. Original Images. Fig7/S 14. File. Original FIgures. Fig.7/7d/SMMC-7721/mtor/7721 cxcl3 20ngml-.jpg
- S 14. File. Original Images. Fig7/S 14. File. Original FIgures. Fig.7/7d/SMMC-7721/mtor/7721 cxcl3 30ngml-.jpg
- S 14. File. Original Images. Fig7/S 14. File. Original FIgures. Fig.7/7d/SMMC-7721/mtor/7721 cxcl3 5ngml.jpg
