# Supplementary material for: CXCL3 promotes liver cancer progression by modulating the tumor microenvironment via the PI3K/AKT/mTOR pathway
Source: PLoS One. 2025 Nov 19;20(11):e0334639. doi: 10.1371/journal.pone.0334639 (PMC12629499; doi:10.1371/journal.pone.0334639)
Supplement: S10 File — (ZIP) [file pone.0334639.s010.zip]

Archive with 14 entries (12 files):
- S 15. File. Original FIgures. Fig.8/
- S 15. File. Original FIgures. Fig.8/8d/
- S 15. File. Original FIgures. Fig.8/8d/Bel 7402-A+DMSO.jpg
- S 15. File. Original FIgures. Fig.8/8d/Bel 7402-N+DMSO--135.jpg
- S 15. File. Original FIgures. Fig.8/8d/Bel cxcl3 A+Mtor.jpg
- S 15. File. Original FIgures. Fig.8/8d/Bel cxcl3 N+Mtor.jpg
- S 15. File. Original FIgures. Fig.8/8d/hepG2 A+DMSO.jpg
- S 15. File. Original FIgures. Fig.8/8d/hepG2 A+MTOR.jpg
- S 15. File. Original FIgures. Fig.8/8d/hepG2 N+DMSO.jpg
- S 15. File. Original FIgures. Fig.8/8d/hepG2N+MTOR.jpg
- S 15. File. Original FIgures. Fig.8/8d/SMMC-7721 cxcl3    N+DMSO.jpg
- S 15. File. Original FIgures. Fig.8/8d/SMMC-7721 cxcl3  A+DMSO .jpg
- S 15. File. Original FIgures. Fig.8/8d/SMMC-7721 cxcl3 N+MTOR.jpg
- S 15. File. Original FIgures. Fig.8/8d/SMMC-7721 cxcl3A+MTOR.jpg
