# Supplementary material for: CXCL3 promotes liver cancer progression by modulating the tumor microenvironment via the PI3K/AKT/mTOR pathway
Source: PLoS One. 2025 Nov 19;20(11):e0334639. doi: 10.1371/journal.pone.0334639 (PMC12629499; doi:10.1371/journal.pone.0334639)
Supplement: S11 File — (ZIP) [file pone.0334639.s011.zip]

Archive with 14 entries (12 files):
- S 16. File. Original FIgures. Fig.9/
- S 16. File. Original FIgures. Fig.9/9d/
- S 16. File. Original FIgures. Fig.9/9d/BEL-7402 sh-CXCL3+MTOR.jpg
- S 16. File. Original FIgures. Fig.9/9d/BEL-7402 sh-NC+MTOR.jpg
- S 16. File. Original FIgures. Fig.9/9d/Bel7402  shCXCL3 +DMSO.jpg
- S 16. File. Original FIgures. Fig.9/9d/BEL7402-sh-NC+DMSO.jpg
- S 16. File. Original FIgures. Fig.9/9d/hepg2sh-CXCL3+DMSO.jpg
- S 16. File. Original FIgures. Fig.9/9d/hepg2sh-CXCL3+MTOR.jpg
- S 16. File. Original FIgures. Fig.9/9d/hepg2sh-NC+DMSO .jpg
- S 16. File. Original FIgures. Fig.9/9d/hepg2sh-NC+MTOR.jpg
- S 16. File. Original FIgures. Fig.9/9d/SMMC-7721 sh-CXCL3+DMSO .jpg
- S 16. File. Original FIgures. Fig.9/9d/SMMC-7721 sh-CXCL3+MTOR.jpg
- S 16. File. Original FIgures. Fig.9/9d/SMMC-7721 sh-NC+DMSO .jpg
- S 16. File. Original FIgures. Fig.9/9d/SMMC-7721 sh-NC+MTOR.jpg
